# Supplementary material for: Towards a Machine Vision-Based Yield Monitor for the Counting and Quality Mapping of Shallots
Source: Front Robot AI. 2021 Apr 16;8:627067. doi: 10.3389/frobt.2021.627067 (PMC8146908; doi:10.3389/frobt.2021.627067)
Supplement: Supplementary file 3 [file table1.xlsx]

## Sheet: results_graph_original
Index	Filename	Small Onions	Medium Onions	Large Onions	Total Detected Onions	Actual Onions	Correctly Detected Onions	Correctly Detected Onions x2	Actual-Total	Missed Onions	Falsely detected onions	Deviation	Accuracy	Accuracy x2
0	C:/Users/Amanda/Documents/final results/results_graph/original/20180924_133634_original.png	4	1	0	5	13	4	8	8	8	1	0.190476	0.380952	0.571429
1	C:/Users/Amanda/Documents/final results/results_graph/original/20180924_133638_original.png	2	0	0	2	6	2	4	4	4	0	0.2	0.4	0.666667
2	C:/Users/Amanda/Documents/final results/results_graph/original/20180924_133640_original.png	2	0	1	3	7	3	6	4	4	0	0.272727	0.545455	0.857143
3	C:/Users/Amanda/Documents/final results/results_graph/original/20180924_133642_original.png	1	0	0	1	2	1	2	1	1	0	0.333333	0.666667	1
4	C:/Users/Amanda/Documents/final results/results_graph/original/20180924_133647_original.png	2	0	0	2	4	2	4	2	2	0	0.333333	0.666667	1
5	C:/Users/Amanda/Documents/final results/results_graph/original/20180924_133649_original.png	0	1	1	2	5	2	4	3	3	0	0.25	0.5	0.8
6	C:/Users/Amanda/Documents/final results/results_graph/original/20180924_133653_original.png	1	0	0	1	4	1	2	3	3	0	0.142857	0.285714	0.5
7	C:/Users/Amanda/Documents/final results/results_graph/original/20180924_133656_original.png	1	0	0	1	5	0	0	4	4	1	0	0	0
8	C:/Users/Amanda/Documents/final results/results_graph/original/20180924_133704_original.png	1	1	0	2	2	2	4	0	0	0	1	2	2
9	C:/Users/Amanda/Documents/final results/results_graph/original/20180924_133709_original.png	2	1	0	3	3	3	6	0	0	0	1	2	2
10	C:/Users/Amanda/Documents/final results/results_graph/original/20180924_133713_original.png	3	3	0	6	10	4	8	4	4	2	0.285714	0.571429	0.666667
11	C:/Users/Amanda/Documents/final results/results_graph/original/20180924_133717_original.png	3	0	1	4	8	2	4	4	4	2	0.166667	0.333333	0.4
12	C:/Users/Amanda/Documents/final results/results_graph/original/20180924_133724_original.png	5	0	0	5	7	4	8	2	2	1	0.444444	0.888889	1
13	C:/Users/Amanda/Documents/final results/results_graph/original/20180924_133726_original.png	3	2	0	5	8	4	8	3	3	1	0.363636	0.727273	0.888889
14	C:/Users/Amanda/Documents/final results/results_graph/original/20180924_133728_original.png	1	1	0	2	3	2	4	1	1	0	0.5	1	1.33333
15	C:/Users/Amanda/Documents/final results/results_graph/original/20180924_133732_original.png	2	1	0	3	5	3	6	2	2	0	0.428571	0.857143	1.2
16	C:/Users/Amanda/Documents/final results/results_graph/original/20180924_133734_original.png	3	1	0	4	6	3	6	2	2	1	0.375	0.75	0.857143
17	C:/Users/Amanda/Documents/final results/results_graph/original/20180924_133737_original.png	4	1	0	5	13	5	10	8	8	0	0.238095	0.47619	0.769231
18	C:/Users/Amanda/Documents/final results/results_graph/original/20180924_133741_original.png	4	2	0	6	12	5	10	6	6	1	0.277778	0.555556	0.769231
19	C:/Users/Amanda/Documents/final results/results_graph/original/20180924_133745_original.png	5	1	0	6	12	6	12	6	6	0	0.333333	0.666667	1
20	C:/Users/Amanda/Documents/final results/results_graph/original/20180924_133800_original.png	1	2	0	3	7	3	6	4	4	0	0.272727	0.545455	0.857143
21	C:/Users/Amanda/Documents/final results/results_graph/original/20180924_133807_original.png	3	2	0	5	6	4	8	1	1	1	0.571429	1.14286	1.14286
22	C:/Users/Amanda/Documents/final results/results_graph/original/20180924_133811_original.png	3	0	0	3	6	3	6	3	3	0	0.333333	0.666667	1
23	C:/Users/Amanda/Documents/final results/results_graph/original/20180924_133822_original.png	5	2	0	7	8	4	8	1	1	3	0.444444	0.888889	0.727273
24	C:/Users/Amanda/Documents/final results/results_graph/original/20180924_133826_original.png	3	1	0	4	6	4	8	2	2	0	0.5	1	1.33333
25	C:/Users/Amanda/Documents/final results/results_graph/original/20180924_133828_original.png	3	4	0	7	11	4	8	4	4	3	0.266667	0.533333	0.571429
26	C:/Users/Amanda/Documents/final results/results_graph/original/20180924_133835_original.png	1	1	0	2	14	2	4	12	12	0	0.0769231	0.153846	0.285714				0	0
27	C:/Users/Amanda/Documents/final results/results_graph/original/20180924_133841_original.png	0	4	0	4	9	3	6	5	5	1	0.214286	0.428571	0.6				2	2
28	C:/Users/Amanda/Documents/final results/results_graph/original/20180924_133843_original.png	4	2	0	6	10	5	10	4	4	1	0.357143	0.714286	0.909091				4	4
29	C:/Users/Amanda/Documents/final results/results_graph/original/20180924_133852_original.png	2	1	0	3	4	3	6	1	1	0	0.6	1.2	1.5				6	6
30	C:/Users/Amanda/Documents/final results/results_graph/original/20180924_133854_original.png	5	0	0	5	9	5	10	4	4	0	0.384615	0.769231	1.11111				8	8
31	C:/Users/Amanda/Documents/final results/results_graph/original/20180924_133856_original.png	2	1	0	3	8	3	6	5	5	0	0.230769	0.461538	0.75				10	10
32	C:/Users/Amanda/Documents/final results/results_graph/original/20180924_133903_original.png	5	1	0	6	10	5	10	4	4	1	0.357143	0.714286	0.909091				12	12
33	C:/Users/Amanda/Documents/final results/results_graph/original/20180924_133909_original.png	3	0	0	3	5	3	6	2	2	0	0.428571	0.857143	1.2				14	14
34	C:/Users/Amanda/Documents/final results/results_graph/original/20180924_133915_original.png	2	1	0	3	8	1	2	5	5	2	0.0769231	0.153846	0.2				16	16
35	C:/Users/Amanda/Documents/final results/results_graph/original/20180924_133922_original.png	2	0	0	2	8	1	2	6	6	1	0.0714286	0.142857	0.222222				18	18
36	C:/Users/Amanda/Documents/final results/results_graph/original/20180924_133924_original.png	3	1	0	4	9	4	8	5	5	0	0.285714	0.571429	0.888889				20	20
37	C:/Users/Amanda/Documents/final results/results_graph/original/20180924_133926_original.png	1	1	0	2	10	2	4	8	8	0	0.111111	0.222222	0.4				25	25
38	C:/Users/Amanda/Documents/final results/results_graph/original/20180924_133933_original.png	0	0	0	0	7	0	0	7	7	0	0	0	0				30	30
39	C:/Users/Amanda/Documents/final results/results_graph/original/20180924_133935_original.png	1	0	0	1	10	1	2	9	9	0	0.0526316	0.105263	0.2
40	C:/Users/Amanda/Documents/final results/results_graph/original/20180924_133937_original.png	1	2	0	3	10	2	4	7	7	1	0.117647	0.235294	0.363636
41	C:/Users/Amanda/Documents/final results/results_graph/original/20180924_133946_original.png	2	1	0	3	6	2	4	3	3	1	0.222222	0.444444	0.571429
42	C:/Users/Amanda/Documents/final results/results_graph/original/20180924_133959_original.png	3	1	0	4	10	3	6	6	6	1	0.1875	0.375	0.545455
43	C:/Users/Amanda/Documents/final results/results_graph/original/20180924_134010_original.png	3	1	0	4	10	4	8	6	6	0	0.25	0.5	0.8
44	C:/Users/Amanda/Documents/final results/results_graph/original/20180924_134012_original.png	4	1	0	5	8	5	10	3	3	0	0.454545	0.909091	1.25
45	C:/Users/Amanda/Documents/final results/results_graph/original/20180924_134016_original.png	2	3	0	5	11	4	8	6	6	1	0.235294	0.470588	0.666667
46	C:/Users/Amanda/Documents/final results/results_graph/original/20180924_134018_original.png	6	1	0	7	9	5	10	2	2	2	0.454545	0.909091	0.909091
47	C:/Users/Amanda/Documents/final results/results_graph/original/20180924_134021_original.png	7	2	0	9	12	6	12	3	3	3	0.4	0.8	0.8
48	C:/Users/Amanda/Documents/final results/results_graph/original/20180924_134025_original.png	1	0	0	1	3	1	2	2	2	0	0.2	0.4	0.666667
49	C:/Users/Amanda/Documents/final results/results_graph/original/20180924_134040_original.png	1	2	0	3	6	3	6	3	3	0	0.333333	0.666667	1
50	C:/Users/Amanda/Documents/final results/results_graph/original/20180924_134042_original.png	4	1	0	5	7	4	8	2	2	1	0.444444	0.888889	1
51	C:/Users/Amanda/Documents/final results/results_graph/original/20180924_134053_original.png	1	0	0	1	10	1	2	9	9	0	0.0526316	0.105263	0.2
52	C:/Users/Amanda/Documents/final results/results_graph/original/20180924_134057_original.png	3	1	0	4	12	4	8	8	8	0	0.2	0.4	0.666667
53	C:/Users/Amanda/Documents/final results/results_graph/original/20180924_134110_original.png	3	1	0	4	9	3	6	5	5	1	0.214286	0.428571	0.6
54	C:/Users/Amanda/Documents/final results/results_graph/original/20180924_134120_original.png	2	0	0	2	8	2	4	6	6	0	0.142857	0.285714	0.5
55	C:/Users/Amanda/Documents/final results/results_graph/original/20180924_134125_original.png	1	0	0	1	2	1	2	1	1	0	0.333333	0.666667	1
56	C:/Users/Amanda/Documents/final results/results_graph/original/20180924_134129_original.png	0	0	0	0	8	0	0	8	8	0	0	0	0
57	C:/Users/Amanda/Documents/final results/results_graph/original/20180924_134131_original.png	0	0	0	0	5	0	0	5	5	0	0	0	0
58	C:/Users/Amanda/Documents/final results/results_graph/original/20180924_134144_original.png	2	0	0	2	10	2	4	8	8	0	0.111111	0.222222	0.4
59	C:/Users/Amanda/Documents/final results/results_graph/original/20180924_134210_original.png	4	0	0	4	9	4	8	5	5	0	0.285714	0.571429	0.888889
60	C:/Users/Amanda/Documents/final results/results_graph/original/20180924_134212_original.png	1	0	0	1	4	1	2	3	3	0	0.142857	0.285714	0.5
61	C:/Users/Amanda/Documents/final results/results_graph/original/20180924_134225_original.png	2	0	0	2	9	2	4	7	7	0	0.125	0.25	0.444444
62	C:/Users/Amanda/Documents/final results/results_graph/original/20180924_134246_original.png	2	0	0	2	9	2	4	7	7	0	0.125	0.25	0.444444
63	C:/Users/Amanda/Documents/final results/results_graph/original/20180924_134310_original.png	4	1	0	5	10	5	10	5	5	0	0.333333	0.666667	1
64	C:/Users/Amanda/Documents/final results/results_graph/original/20180924_134321_original.png	6	0	0	6	11	4	8	5	5	2	0.25	0.5	0.615385
65	C:/Users/Amanda/Documents/final results/results_graph/original/20180924_134323_original.png	2	1	0	3	10	3	6	7	7	0	0.176471	0.352941	0.6
66	C:/Users/Amanda/Documents/final results/results_graph/original/20180924_134330_original.png	0	0	0	0	2	0	0	2	2	0	0	0	0
67	C:/Users/Amanda/Documents/final results/results_graph/original/20180924_134334_original.png	4	0	0	4	11	4	8	7	7	0	0.222222	0.444444	0.727273
68	C:/Users/Amanda/Documents/final results/results_graph/original/20180924_134336_original.png	0	0	0	0	11	0	0	11	11	0	0	0	0
69	C:/Users/Amanda/Documents/final results/results_graph/original/20180924_134343_original.png	4	1	0	5	9	3	6	4	4	2	0.230769	0.461538	0.545455
70	C:/Users/Amanda/Documents/final results/results_graph/original/20180924_134345_original.png	0	1	0	1	4	1	2	3	3	0	0.142857	0.285714	0.5
71	C:/Users/Amanda/Documents/final results/results_graph/original/20180924_134347_original.png	1	0	0	1	4	1	2	3	3	0	0.142857	0.285714	0.5
72	C:/Users/Amanda/Documents/final results/results_graph/original/20180924_134354_original.png	2	0	0	2	8	2	4	6	6	0	0.142857	0.285714	0.5
73	C:/Users/Amanda/Documents/final results/results_graph/original/20180924_134358_original.png	0	0	0	0	5	0	0	5	5	0	0	0	0
74	C:/Users/Amanda/Documents/final results/results_graph/original/20180924_134359_original.png	0	2	1	3	9	3	6	6	6	0	0.2	0.4	0.666667
75	C:/Users/Amanda/Documents/final results/results_graph/original/20180924_134403_original.png	0	1	0	1	6	1	2	5	5	0	0.0909091	0.181818	0.333333
76	C:/Users/Amanda/Documents/final results/results_graph/original/20180924_134408_original.png	1	0	0	1	6	1	2	5	5	0	0.0909091	0.181818	0.333333
77	C:/Users/Amanda/Documents/final results/results_graph/original/20180924_134413_original.png	1	1	0	2	9	2	4	7	7	0	0.125	0.25	0.444444
78	C:/Users/Amanda/Documents/final results/results_graph/original/20180924_134423_original.png	2	0	0	2	3	1	2	1	1	1	0.25	0.5	0.5
79	C:/Users/Amanda/Documents/final results/results_graph/original/20180924_134448_original.png	0	0	0	0	2	0	0	2	2	0	0	0	0
80	C:/Users/Amanda/Documents/final results/results_graph/original/20180924_134453_original.png	0	1	0	1	3	1	2	2	2	0	0.2	0.4	0.666667
81	C:/Users/Amanda/Documents/final results/results_graph/original/20180924_134457_original.png	1	4	0	5	13	5	10	8	8	0	0.238095	0.47619	0.769231
82	C:/Users/Amanda/Documents/final results/results_graph/original/20180924_134504_original.png	3	0	0	3	5	2	4	2	2	1	0.285714	0.571429	0.666667
83	C:/Users/Amanda/Documents/final results/results_graph/original/20180924_134506_original.png	3	0	0	3	7	3	6	4	4	0	0.272727	0.545455	0.857143
84	C:/Users/Amanda/Documents/final results/results_graph/original/20180924_134519_original.png	0	0	0	0	6	0	0	6	6	0	0	0	0
85	C:/Users/Amanda/Documents/final results/results_graph/original/20180924_134536_original.png	0	2	0	2	2	2	4	0	0	0	1	2	2
86	C:/Users/Amanda/Documents/final results/results_graph/original/20180924_134622_original.png	1	2	0	3	8	2	4	5	5	1	0.153846	0.307692	0.444444
87	C:/Users/Amanda/Documents/final results/results_graph/original/20180924_134637_original.png	3	0	0	3	13	2	4	10	10	1	0.0869565	0.173913	0.285714
88	C:/Users/Amanda/Documents/final results/results_graph/original/20180924_134707_original.png	3	0	0	3	5	2	4	2	2	1	0.285714	0.571429	0.666667
89	C:/Users/Amanda/Documents/final results/results_graph/original/20180924_134720_original.png	3	1	0	4	6	3	6	2	2	1	0.375	0.75	0.857143
90	C:/Users/Amanda/Documents/final results/results_graph/original/20180924_134800_original.png	0	0	0	0	5	0	0	5	5	0	0	0	0
91	C:/Users/Amanda/Documents/final results/results_graph/original/20180924_134811_original.png	0	2	0	2	8	2	4	6	6	0	0.142857	0.285714	0.5
92	C:/Users/Amanda/Documents/final results/results_graph/original/20180924_134813_original.png	0	0	0	0	3	0	0	3	3	0	0	0	0
93	C:/Users/Amanda/Documents/final results/results_graph/original/20180924_134815_original.png	4	1	0	5	11	5	10	6	6	0	0.294118	0.588235	0.909091
94	C:/Users/Amanda/Documents/final results/results_graph/original/20180924_134817_original.png	1	0	0	1	6	1	2	5	5	0	0.0909091	0.181818	0.333333
95	C:/Users/Amanda/Documents/final results/results_graph/original/20180924_134828_original.png	5	0	0	5	9	4	8	4	4	1	0.307692	0.615385	0.8
96	C:/Users/Amanda/Documents/final results/results_graph/original/20180924_134833_original.png	2	2	0	4	7	3	6	3	3	1	0.3	0.6	0.75
97	C:/Users/Amanda/Documents/final results/results_graph/original/20180924_134835_original.png	2	0	0	2	4	2	4	2	2	0	0.333333	0.666667	1
98	C:/Users/Amanda/Documents/final results/results_graph/original/20180924_134912_original.png	1	0	0	1	7	1	2	6	6	0	0.0769231	0.153846	0.285714
99	C:/Users/Amanda/Documents/final results/results_graph/original/20180924_134920_original.png	3	0	0	3	7	3	6	4	4	0	0.272727	0.545455	0.857143
100	C:/Users/Amanda/Documents/final results/results_graph/original/20180924_134931_original.png	1	0	0	1	4	1	2	3	3	0	0.142857	0.285714	0.5
101	C:/Users/Amanda/Documents/final results/results_graph/original/20180924_135011_original.png	0	0	0	0	9	0	0	9	9	0	0	0	0
102	C:/Users/Amanda/Documents/final results/results_graph/original/20180924_135013_original.png	1	0	0	1	2	1	2	1	1	0	0.333333	0.666667	1
103	C:/Users/Amanda/Documents/final results/results_graph/original/20180924_135018_original.png	2	1	0	3	8	2	4	5	5	1	0.153846	0.307692	0.444444
104	C:/Users/Amanda/Documents/final results/results_graph/original/20180924_135029_original.png	2	0	0	2	5	2	4	3	3	0	0.25	0.5	0.8
105	C:/Users/Amanda/Documents/final results/results_graph/original/20180924_135341_original.png	2	3	0	5	6	3	6	1	1	2	0.428571	0.857143	0.75
106	C:/Users/Amanda/Documents/final results/results_graph/original/20180924_135343_original.png	3	2	1	6	6	4	8	0	0	2	0.666667	1.33333	1
107	C:/Users/Amanda/Documents/final results/results_graph/original/20180924_135347_original.png	2	0	0	2	4	2	4	2	2	0	0.333333	0.666667	1
108	C:/Users/Amanda/Documents/final results/results_graph/original/20180924_135349_original.png	6	2	0	8	11	7	14	3	3	1	0.5	1	1.16667
109	C:/Users/Amanda/Documents/final results/results_graph/original/20180924_135354_original.png	5	1	0	6	8	6	12	2	2	0	0.6	1.2	1.5
110	C:/Users/Amanda/Documents/final results/results_graph/original/20180924_135400_original.png	2	2	1	5	9	5	10	4	4	0	0.384615	0.769231	1.11111
111	C:/Users/Amanda/Documents/final results/results_graph/original/20180924_135415_original.png	0	0	0	0	4	0	0	4	4	0	0	0	0
112	C:/Users/Amanda/Documents/final results/results_graph/original/20180924_135424_original.png	2	0	0	2	8	2	4	6	6	0	0.142857	0.285714	0.5
113	C:/Users/Amanda/Documents/final results/results_graph/original/20180924_135433_original.png	1	0	0	1	3	1	2	2	2	0	0.2	0.4	0.666667
114	C:/Users/Amanda/Documents/final results/results_graph/original/20180924_135435_original.png	3	1	1	5	6	4	8	1	1	1	0.571429	1.14286	1.14286
115	C:/Users/Amanda/Documents/final results/results_graph/original/20180924_135441_original.png	1	0	0	1	6	1	2	5	5	0	0.0909091	0.181818	0.333333
116	C:/Users/Amanda/Documents/final results/results_graph/original/20180924_135446_original.png	3	0	0	3	7	2	4	4	4	1	0.181818	0.363636	0.5
117	C:/Users/Amanda/Documents/final results/results_graph/original/20180924_135507_original.png	2	3	0	5	11	5	10	6	6	0	0.294118	0.588235	0.909091
118	C:/Users/Amanda/Documents/final results/results_graph/original/20180924_135514_original.png	2	3	0	5	8	4	8	3	3	1	0.363636	0.727273	0.888889
119	C:/Users/Amanda/Documents/final results/results_graph/original/20180924_135516_original.png	3	1	0	4	6	3	6	2	2	1	0.375	0.75	0.857143
120	C:/Users/Amanda/Documents/final results/results_graph/original/20180924_135518_original.png	2	1	0	3	4	2	4	1	1	1	0.4	0.8	0.8
121	C:/Users/Amanda/Documents/final results/results_graph/original/20180924_135520_original.png	0	2	0	2	4	2	4	2	2	0	0.333333	0.666667	1
122	C:/Users/Amanda/Documents/final results/results_graph/original/20180924_135529_original.png	3	3	0	6	10	5	10	4	4	1	0.357143	0.714286	0.909091
123	C:/Users/Amanda/Documents/final results/results_graph/original/20180924_135533_original.png	2	0	0	2	3	1	2	1	1	1	0.25	0.5	0.5
124	C:/Users/Amanda/Documents/final results/results_graph/original/20180924_135535_original.png	3	1	0	4	10	4	8	6	6	0	0.25	0.5	0.8
125	C:/Users/Amanda/Documents/final results/results_graph/original/20180924_135544_original.png	5	1	0	6	10	6	12	4	4	0	0.428571	0.857143	1.2
126	C:/Users/Amanda/Documents/final results/results_graph/original/20180924_135546_original.png	4	0	0	4	7	2	4	3	3	2	0.2	0.4	0.444444
127	C:/Users/Amanda/Documents/final results/results_graph/original/20180924_135548_original.png	1	0	0	1	8	1	2	7	7	0	0.0666667	0.133333	0.25
128	C:/Users/Amanda/Documents/final results/results_graph/original/20180924_135555_original.png	1	0	0	1	10	1	2	9	9	0	0.0526316	0.105263	0.2
129	C:/Users/Amanda/Documents/final results/results_graph/original/20180924_135601_original.png	1	3	0	4	9	4	8	5	5	0	0.285714	0.571429	0.888889
130	C:/Users/Amanda/Documents/final results/results_graph/original/20180924_135603_original.png	7	0	0	7	10	7	14	3	3	0	0.538462	1.07692	1.4
131	C:/Users/Amanda/Documents/final results/results_graph/original/20180924_135610_original.png	1	2	1	4	7	4	8	3	3	0	0.4	0.8	1.14286
132	C:/Users/Amanda/Documents/final results/results_graph/original/20180924_135621_original.png	4	0	1	5	11	5	10	6	6	0	0.294118	0.588235	0.909091
133	C:/Users/Amanda/Documents/final results/results_graph/original/20180924_135630_original.png	2	2	0	4	8	4	8	4	4	0	0.333333	0.666667	1
134	C:/Users/Amanda/Documents/final results/results_graph/original/20180924_135632_original.png	4	1	0	5	10	5	10	5	5	0	0.333333	0.666667	1
135	C:/Users/Amanda/Documents/final results/results_graph/original/20180924_135634_original.png	1	4	0	5	12	4	8	7	7	1	0.210526	0.421053	0.615385
136	C:/Users/Amanda/Documents/final results/results_graph/original/20180924_135638_original.png	1	0	0	1	2	1	2	1	1	0	0.333333	0.666667	1
137	C:/Users/Amanda/Documents/final results/results_graph/original/20180924_135639_original.png	2	2	0	4	4	2	4	0	0	2	0.5	1	0.666667
138	C:/Users/Amanda/Documents/final results/results_graph/original/20180924_135641_original.png	2	1	0	3	7	3	6	4	4	0	0.272727	0.545455	0.857143
139	C:/Users/Amanda/Documents/final results/results_graph/original/20180924_135643_original.png	3	2	0	5	6	4	8	1	1	1	0.571429	1.14286	1.14286
140	C:/Users/Amanda/Documents/final results/results_graph/original/20180924_135646_original.png	2	1	0	3	9	3	6	6	6	0	0.2	0.4	0.666667
141	C:/Users/Amanda/Documents/final results/results_graph/original/20180924_135655_original.png	3	2	0	5	9	3	6	4	4	2	0.230769	0.461538	0.545455
142	C:/Users/Amanda/Documents/final results/results_graph/original/20180924_135657_original.png	1	0	0	1	2	1	2	1	1	0	0.333333	0.666667	1
143	C:/Users/Amanda/Documents/final results/results_graph/original/20180924_135703_original.png	3	2	0	5	12	4	8	7	7	1	0.210526	0.421053	0.615385
144	C:/Users/Amanda/Documents/final results/results_graph/original/20180924_135712_original.png	2	1	0	3	5	3	6	2	2	0	0.428571	0.857143	1.2
145	C:/Users/Amanda/Documents/final results/results_graph/original/20180924_135716_original.png	2	1	0	3	8	3	6	5	5	0	0.230769	0.461538	0.75
146	C:/Users/Amanda/Documents/final results/results_graph/original/20180924_135718_original.png	2	1	1	4	7	4	8	3	3	0	0.4	0.8	1.14286
147	C:/Users/Amanda/Documents/final results/results_graph/original/20180924_135725_original.png	1	0	0	1	6	1	2	5	5	0	0.0909091	0.181818	0.333333
148	C:/Users/Amanda/Documents/final results/results_graph/original/20180924_135729_original.png	1	0	0	1	2	1	2	1	1	0	0.333333	0.666667	1
149	C:/Users/Amanda/Documents/final results/results_graph/original/20180924_135757_original.png	0	2	0	2	4	2	4	2	2	0	0.333333	0.666667	1
150	C:/Users/Amanda/Documents/final results/results_graph/original/20180924_135808_original.png	2	2	1	5	9	5	10	4	4	0	0.384615	0.769231	1.11111
151	C:/Users/Amanda/Documents/final results/results_graph/original/20180924_135810_original.png	0	2	0	2	1	1	2	-1	0	1	1	2	1
152	C:/Users/Amanda/Documents/final results/results_graph/original/20180924_135812_original.png	1	2	0	3	5	3	6	2	2	0	0.428571	0.857143	1.2
153	C:/Users/Amanda/Documents/final results/results_graph/original/20180924_135819_original.png	2	2	0	4	6	3	6	2	2	1	0.375	0.75	0.857143
154	C:/Users/Amanda/Documents/final results/results_graph/original/20180924_135821_original.png	7	3	0	10	12	9	18	2	2	1	0.642857	1.28571	1.38462
155	C:/Users/Amanda/Documents/final results/results_graph/original/20180924_135823_original.png	1	0	0	1	3	1	2	2	2	0	0.2	0.4	0.666667
156	C:/Users/Amanda/Documents/final results/results_graph/original/20180924_140000_original.png	1	0	0	1	1	1	2	0	0	0	1	2	2
157	C:/Users/Amanda/Documents/final results/results_graph/original/20180924_140018_original.png	4	2	0	6	9	3	6	3	3	3	0.25	0.5	0.5
158	C:/Users/Amanda/Documents/final results/results_graph/original/20180924_140028_original.png	4	0	0	4	8	4	8	4	4	0	0.333333	0.666667	1
159	C:/Users/Amanda/Documents/final results/results_graph/original/20180924_140039_original.png	2	1	0	3	7	2	4	4	4	1	0.181818	0.363636	0.5
160	C:/Users/Amanda/Documents/final results/results_graph/original/20180924_140041_original.png	1	2	0	3	8	3	6	5	5	0	0.230769	0.461538	0.75
161	C:/Users/Amanda/Documents/final results/results_graph/original/20180924_140043_original.png	0	0	0	0	1	0	0	1	1	0	0	0	0
162	C:/Users/Amanda/Documents/final results/results_graph/original/20180924_140056_original.png	1	0	0	1	8	1	2	7	7	0	0.0666667	0.133333	0.25
163	C:/Users/Amanda/Documents/final results/results_graph/original/20180924_140148_original.png	1	1	1	3	4	2	4	1	1	1	0.4	0.8	0.8
164	C:/Users/Amanda/Documents/final results/results_graph/original/20180924_140222_original.png	2	0	0	2	10	2	4	8	8	0	0.111111	0.222222	0.4
165	C:/Users/Amanda/Documents/final results/results_graph/original/20180924_140251_original.png	0	0	0	0	6	0	0	6	6	0	0	0	0
166	C:/Users/Amanda/Documents/final results/results_graph/original/20180924_140257_original.png	1	0	0	1	2	1	2	1	1	0	0.333333	0.666667	1
167	C:/Users/Amanda/Documents/final results/results_graph/original/20180924_140306_original.png	4	1	0	5	9	4	8	4	4	1	0.307692	0.615385	0.8
168	C:/Users/Amanda/Documents/final results/results_graph/original/20180924_140308_original.png	0	0	0	0	5	0	0	5	5	0	0	0	0
169	C:/Users/Amanda/Documents/final results/results_graph/original/20180924_140317_original.png	3	0	0	3	2	2	4	-1	0	1	1	2	1.33333
170	C:/Users/Amanda/Documents/final results/results_graph/original/20180924_140330_original.png	1	0	0	1	4	1	2	3	3	0	0.142857	0.285714	0.5
171	C:/Users/Amanda/Documents/final results/results_graph/original/20180924_140343_original.png	3	0	0	3	5	3	6	2	2	0	0.428571	0.857143	1.2
172	C:/Users/Amanda/Documents/final results/results_graph/original/20180924_140345_original.png	2	1	0	3	2	1	2	-1	0	2	0.5	1	0.5
173	C:/Users/Amanda/Documents/final results/results_graph/original/20180924_140511_original.png	0	0	0	0	4	0	0	4	4	0	0	0	0
174	C:/Users/Amanda/Documents/final results/results_graph/original/20180924_140550_original.png	0	0	0	0	4	0	0	4	4	0	0	0	0
175	C:/Users/Amanda/Documents/final results/results_graph/original/20180924_140556_original.png	4	0	0	4	15	2	4	11	11	2	0.0769231	0.153846	0.235294
176	C:/Users/Amanda/Documents/final results/results_graph/original/20180924_140633_original.png	0	0	0	0	2	0	0	2	2	0	0	0	0
177	C:/Users/Amanda/Documents/final results/results_graph/original/20180924_140642_original.png	1	1	0	2	11	2	4	9	9	0	0.1	0.2	0.363636
178	C:/Users/Amanda/Documents/final results/results_graph/original/20180924_140648_original.png	6	1	0	7	16	5	10	9	9	2	0.2	0.4	0.555556
179	C:/Users/Amanda/Documents/final results/results_graph/original/20180924_140657_original.png	2	0	0	2	2	2	4	0	0	0	1	2	2
180	C:/Users/Amanda/Documents/final results/results_graph/original/20180924_140729_original.png	1	2	0	3	7	3	6	4	4	0	0.272727	0.545455	0.857143
181	C:/Users/Amanda/Documents/final results/results_graph/original/20180924_140742_original.png	2	0	0	2	6	2	4	4	4	0	0.2	0.4	0.666667
182	C:/Users/Amanda/Documents/final results/results_graph/original/20180924_140748_original.png	0	0	0	0	3	0	0	3	3	0	0	0	0
183	C:/Users/Amanda/Documents/final results/results_graph/original/20180924_140753_original.png	0	0	0	0	4	0	0	4	4	0	0	0	0
184	C:/Users/Amanda/Documents/final results/results_graph/original/20180924_140755_original.png	1	0	0	1	6	1	2	5	5	0	0.0909091	0.181818	0.333333
185	C:/Users/Amanda/Documents/final results/results_graph/original/20180924_140810_original.png	1	0	0	1	1	0	0	0	0	1	0	0	0
186	C:/Users/Amanda/Documents/final results/results_graph/original/20180924_140812_original.png	1	1	0	2	1	0	0	-1	0	2	0	0	0
187	C:/Users/Amanda/Documents/final results/results_graph/original/20180924_140827_original.png	0	2	0	2	8	2	4	6	6	0	0.142857	0.285714	0.5
188	C:/Users/Amanda/Documents/final results/results_graph/original/20180924_140840_original.png	1	0	0	1	1	0	0	0	0	1	0	0	0
189	C:/Users/Amanda/Documents/final results/results_graph/original/20180924_140853_original.png	2	0	0	2	5	2	4	3	3	0	0.25	0.5	0.8
190	C:/Users/Amanda/Documents/final results/results_graph/original/20180924_140855_original.png	2	0	0	2	4	1	2	2	2	1	0.166667	0.333333	0.4
191	C:/Users/Amanda/Documents/final results/results_graph/original/20180924_140902_original.png	1	1	0	2	4	1	2	2	2	1	0.166667	0.333333	0.4
192	C:/Users/Amanda/Documents/final results/results_graph/original/20180924_140908_original.png	0	0	0	0	1	0	0	1	1	0	0	0	0
193	C:/Users/Amanda/Documents/final results/results_graph/original/20180924_140915_original.png	1	1	0	2	3	1	2	1	1	1	0.25	0.5	0.5
194	C:/Users/Amanda/Documents/final results/results_graph/original/20180924_141002_original.png	3	2	0	5	6	4	8	1	1	1	0.571429	1.14286	1.14286
195	C:/Users/Amanda/Documents/final results/results_graph/original/20180924_141019_original.png	1	1	0	2	3	1	2	1	1	1	0.25	0.5	0.5
196	C:/Users/Amanda/Documents/final results/results_graph/original/20180924_141045_original.png	3	0	0	3	9	3	6	6	6	0	0.2	0.4	0.666667
197	C:/Users/Amanda/Documents/final results/results_graph/original/20180924_141047_original.png	2	1	0	3	5	2	4	2	2	1	0.285714	0.571429	0.666667
198	C:/Users/Amanda/Documents/final results/results_graph/original/20180924_141053_original.png	2	0	0	2	1	0	0	-1	0	2	0	0	0
199	C:/Users/Amanda/Documents/final results/results_graph/original/20180924_141059_original.png	5	1	0	6	3	2	4	-3	0	4	0.666667	1.33333	0.571429
200	C:/Users/Amanda/Documents/final results/results_graph/original/20180924_141227_original.png	0	1	0	1	3	1	2	2	2	0	0.2	0.4	0.666667
201	C:/Users/Amanda/Documents/final results/results_graph/original/20180924_141234_original.png	0	1	0	1	14	1	2	13	13	0	0.037037	0.0740741	0.142857
202	C:/Users/Amanda/Documents/final results/results_graph/original/20180924_141243_original.png	2	0	0	2	6	2	4	4	4	0	0.2	0.4	0.666667
203	C:/Users/Amanda/Documents/final results/results_graph/original/20180924_141245_original.png	0	0	0	0	1	0	0	1	1	0	0	0	0
204	C:/Users/Amanda/Documents/final results/results_graph/original/20180924_141247_original.png	1	0	0	1	1	1	2	0	0	0	1	2	2
205	C:/Users/Amanda/Documents/final results/results_graph/original/20180924_141249_original.png	2	1	0	3	5	3	6	2	2	0	0.428571	0.857143	1.2
206	C:/Users/Amanda/Documents/final results/results_graph/original/20180924_141251_original.png	2	2	0	4	12	4	8	8	8	0	0.2	0.4	0.666667
207	C:/Users/Amanda/Documents/final results/results_graph/original/20180924_141253_original.png	3	0	0	3	6	2	4	3	3	1	0.222222	0.444444	0.571429
208	C:/Users/Amanda/Documents/final results/results_graph/original/20180924_141256_original.png	4	0	0	4	9	4	8	5	5	0	0.285714	0.571429	0.888889
209	C:/Users/Amanda/Documents/final results/results_graph/original/20180924_141258_original.png	0	1	0	1	4	1	2	3	3	0	0.142857	0.285714	0.5
210	C:/Users/Amanda/Documents/final results/results_graph/original/20180924_141302_original.png	3	1	0	4	8	4	8	4	4	0	0.333333	0.666667	1
211	C:/Users/Amanda/Documents/final results/results_graph/original/20180924_141304_original.png	1	1	0	2	6	2	4	4	4	0	0.2	0.4	0.666667
212	C:/Users/Amanda/Documents/final results/results_graph/original/20180924_141309_original.png	3	0	0	3	7	2	4	4	4	1	0.181818	0.363636	0.5
213	C:/Users/Amanda/Documents/final results/results_graph/original/20180924_141311_original.png	3	1	0	4	7	3	6	3	3	1	0.3	0.6	0.75
214	C:/Users/Amanda/Documents/final results/results_graph/original/20180924_141315_original.png	5	0	0	5	9	4	8	4	4	1	0.307692	0.615385	0.8
215	C:/Users/Amanda/Documents/final results/results_graph/original/20180924_141317_original.png	2	2	0	4	8	3	6	4	4	1	0.25	0.5	0.666667
216	C:/Users/Amanda/Documents/final results/results_graph/original/20180924_141322_original.png	0	0	0	0	3	0	0	3	3	0	0	0	0
217	C:/Users/Amanda/Documents/final results/results_graph/original/20180924_141324_original.png	2	1	0	3	6	3	6	3	3	0	0.333333	0.666667	1
218	C:/Users/Amanda/Documents/final results/results_graph/original/20180924_141326_original.png	1	1	0	2	7	2	4	5	5	0	0.166667	0.333333	0.571429
219	C:/Users/Amanda/Documents/final results/results_graph/original/20180924_141328_original.png	2	1	0	3	5	3	6	2	2	0	0.428571	0.857143	1.2
220	C:/Users/Amanda/Documents/final results/results_graph/original/20180924_141335_original.png	2	3	0	5	7	4	8	2	2	1	0.444444	0.888889	1
221	C:/Users/Amanda/Documents/final results/results_graph/original/20180924_141337_original.png	1	0	0	1	7	1	2	6	6	0	0.0769231	0.153846	0.285714
222	C:/Users/Amanda/Documents/final results/results_graph/original/20180924_141339_original.png	5	0	0	5	10	4	8	5	5	1	0.266667	0.533333	0.727273
223	C:/Users/Amanda/Documents/final results/results_graph/original/20180924_141341_original.png	4	3	0	7	10	7	14	3	3	0	0.538462	1.07692	1.4
224	C:/Users/Amanda/Documents/final results/results_graph/original/20180924_141343_original.png	5	0	0	5	8	5	10	3	3	0	0.454545	0.909091	1.25
225	C:/Users/Amanda/Documents/final results/results_graph/original/20180924_141348_original.png	3	1	0	4	8	3	6	4	4	1	0.25	0.5	0.666667
226	C:/Users/Amanda/Documents/final results/results_graph/original/20180924_141350_original.png	4	0	0	4	8	3	6	4	4	1	0.25	0.5	0.666667
227	C:/Users/Amanda/Documents/final results/results_graph/original/20180924_141354_original.png	2	0	0	2	4	1	2	2	2	1	0.166667	0.333333	0.4
228	C:/Users/Amanda/Documents/final results/results_graph/original/20180924_141356_original.png	2	1	0	3	7	3	6	4	4	0	0.272727	0.545455	0.857143
229	C:/Users/Amanda/Documents/final results/results_graph/original/20180924_141358_original.png	3	3	0	6	8	4	8	2	2	2	0.4	0.8	0.8
230	C:/Users/Amanda/Documents/final results/results_graph/original/20180924_141403_original.png	1	0	0	1	7	1	2	6	6	0	0.0769231	0.153846	0.285714
231	C:/Users/Amanda/Documents/final results/results_graph/original/20180924_141405_original.png	1	0	0	1	7	1	2	6	6	0	0.0769231	0.153846	0.285714
232	C:/Users/Amanda/Documents/final results/results_graph/original/20180924_141407_original.png	2	2	0	4	8	3	6	4	4	1	0.25	0.5	0.666667
233	C:/Users/Amanda/Documents/final results/results_graph/original/20180924_141411_original.png	4	1	0	5	7	3	6	2	2	2	0.333333	0.666667	0.666667
234	C:/Users/Amanda/Documents/final results/results_graph/original/20180924_141413_original.png	0	0	0	0	5	0	0	5	5	0	0	0	0
235	C:/Users/Amanda/Documents/final results/results_graph/original/20180924_141415_original.png	3	2	0	5	5	4	8	0	0	1	0.8	1.6	1.33333
236	C:/Users/Amanda/Documents/final results/results_graph/original/20180924_141420_original.png	0	0	0	0	4	0	0	4	4	0	0	0	0
237	C:/Users/Amanda/Documents/final results/results_graph/original/20180924_141422_original.png	2	2	0	4	10	4	8	6	6	0	0.25	0.5	0.8
238	C:/Users/Amanda/Documents/final results/results_graph/original/20180924_141431_original.png	0	0	0	0	9	0	0	9	9	0	0	0	0
239	C:/Users/Amanda/Documents/final results/results_graph/original/20180924_141433_original.png	0	0	0	0	2	0	0	2	2	0	0	0	0
240	C:/Users/Amanda/Documents/final results/results_graph/original/20180924_141435_original.png	1	0	0	1	4	1	2	3	3	0	0.142857	0.285714	0.5
241	C:/Users/Amanda/Documents/final results/results_graph/original/20180924_141437_original.png	1	1	0	2	9	2	4	7	7	0	0.125	0.25	0.444444
242	C:/Users/Amanda/Documents/final results/results_graph/original/20180924_141439_original.png	2	1	0	3	10	2	4	7	7	1	0.117647	0.235294	0.363636
243	C:/Users/Amanda/Documents/final results/results_graph/original/20180924_141444_original.png	4	1	0	5	12	5	10	7	7	0	0.263158	0.526316	0.833333
244	C:/Users/Amanda/Documents/final results/results_graph/original/20180924_141446_original.png	1	0	0	1	6	1	2	5	5	0	0.0909091	0.181818	0.333333
245	C:/Users/Amanda/Documents/final results/results_graph/original/20180924_141448_original.png	1	0	0	1	7	1	2	6	6	0	0.0769231	0.153846	0.285714
	AVERAGE	2.02846	0.821138	0.0487805	2.89837	6.78862	2.42276	4.84553		3.91057	0.47561	4.36585	0.335915	0.67183
	SUM	499	202	12	713	1670	596	1192		962	117	1074
										2.5039	0.737767

## Sheet: results_graph_original_sorted
Index	Filename	Small Onions	Medium Onions	Large Onions	Total Detected Onions	Actual Onions	Correctly Detected Onions	Correctly Detected Onions x2	Actual-Total	Missed Onions	Falsely detected onions	Deviation	Squared Residuals
151	C:/Users/Amanda/Documents/final results/results_graph/original/20180924_135810_original.png	0	2	0	2	1	1	2	-1	0	1	0	0
156	C:/Users/Amanda/Documents/final results/results_graph/original/20180924_140000_original.png	1	0	0	1	1	1	2	0	0	0	0	0
161	C:/Users/Amanda/Documents/final results/results_graph/original/20180924_140043_original.png	0	0	0	0	1	0	0	1	1	0	1	1
185	C:/Users/Amanda/Documents/final results/results_graph/original/20180924_140810_original.png	1	0	0	1	1	0	0	0	0	1	1	1
186	C:/Users/Amanda/Documents/final results/results_graph/original/20180924_140812_original.png	1	1	0	2	1	0	0	-1	0	2	1	1
188	C:/Users/Amanda/Documents/final results/results_graph/original/20180924_140840_original.png	1	0	0	1	1	0	0	0	0	1	1	1
192	C:/Users/Amanda/Documents/final results/results_graph/original/20180924_140908_original.png	0	0	0	0	1	0	0	1	1	0	1	1
198	C:/Users/Amanda/Documents/final results/results_graph/original/20180924_141053_original.png	2	0	0	2	1	0	0	-1	0	2	1	1
203	C:/Users/Amanda/Documents/final results/results_graph/original/20180924_141245_original.png	0	0	0	0	1	0	0	1	1	0	1	1
204	C:/Users/Amanda/Documents/final results/results_graph/original/20180924_141247_original.png	1	0	0	1	1	1	2	0	0	0	0	0
3	C:/Users/Amanda/Documents/final results/results_graph/original/20180924_133642_original.png	1	0	0	1	2	1	2	1	1	0	1	1
8	C:/Users/Amanda/Documents/final results/results_graph/original/20180924_133704_original.png	1	1	0	2	2	2	4	0	0	0	0	0
55	C:/Users/Amanda/Documents/final results/results_graph/original/20180924_134125_original.png	1	0	0	1	2	1	2	1	1	0	1	1
66	C:/Users/Amanda/Documents/final results/results_graph/original/20180924_134330_original.png	0	0	0	0	2	0	0	2	2	0	2	4
79	C:/Users/Amanda/Documents/final results/results_graph/original/20180924_134448_original.png	0	0	0	0	2	0	0	2	2	0	2	4
85	C:/Users/Amanda/Documents/final results/results_graph/original/20180924_134536_original.png	0	2	0	2	2	2	4	0	0	0	0	0
102	C:/Users/Amanda/Documents/final results/results_graph/original/20180924_135013_original.png	1	0	0	1	2	1	2	1	1	0	1	1
136	C:/Users/Amanda/Documents/final results/results_graph/original/20180924_135638_original.png	1	0	0	1	2	1	2	1	1	0	1	1
142	C:/Users/Amanda/Documents/final results/results_graph/original/20180924_135657_original.png	1	0	0	1	2	1	2	1	1	0	1	1
148	C:/Users/Amanda/Documents/final results/results_graph/original/20180924_135729_original.png	1	0	0	1	2	1	2	1	1	0	1	1
166	C:/Users/Amanda/Documents/final results/results_graph/original/20180924_140257_original.png	1	0	0	1	2	1	2	1	1	0	1	1
169	C:/Users/Amanda/Documents/final results/results_graph/original/20180924_140317_original.png	3	0	0	3	2	2	4	-1	0	1	0	0
172	C:/Users/Amanda/Documents/final results/results_graph/original/20180924_140345_original.png	2	1	0	3	2	1	2	-1	0	2	1	1
176	C:/Users/Amanda/Documents/final results/results_graph/original/20180924_140633_original.png	0	0	0	0	2	0	0	2	2	0	2	4
179	C:/Users/Amanda/Documents/final results/results_graph/original/20180924_140657_original.png	2	0	0	2	2	2	4	0	0	0	0	0
239	C:/Users/Amanda/Documents/final results/results_graph/original/20180924_141433_original.png	0	0	0	0	2	0	0	2	2	0	2	4
9	C:/Users/Amanda/Documents/final results/results_graph/original/20180924_133709_original.png	2	1	0	3	3	3	6	0	0	0	0	0
14	C:/Users/Amanda/Documents/final results/results_graph/original/20180924_133728_original.png	1	1	0	2	3	2	4	1	1	0	1	1
48	C:/Users/Amanda/Documents/final results/results_graph/original/20180924_134025_original.png	1	0	0	1	3	1	2	2	2	0	2	4
78	C:/Users/Amanda/Documents/final results/results_graph/original/20180924_134423_original.png	2	0	0	2	3	1	2	1	1	1	2	4
80	C:/Users/Amanda/Documents/final results/results_graph/original/20180924_134453_original.png	0	1	0	1	3	1	2	2	2	0	2	4
92	C:/Users/Amanda/Documents/final results/results_graph/original/20180924_134813_original.png	0	0	0	0	3	0	0	3	3	0	3	9
113	C:/Users/Amanda/Documents/final results/results_graph/original/20180924_135433_original.png	1	0	0	1	3	1	2	2	2	0	2	4
123	C:/Users/Amanda/Documents/final results/results_graph/original/20180924_135533_original.png	2	0	0	2	3	1	2	1	1	1	2	4
155	C:/Users/Amanda/Documents/final results/results_graph/original/20180924_135823_original.png	1	0	0	1	3	1	2	2	2	0	2	4
182	C:/Users/Amanda/Documents/final results/results_graph/original/20180924_140748_original.png	0	0	0	0	3	0	0	3	3	0	3	9
193	C:/Users/Amanda/Documents/final results/results_graph/original/20180924_140915_original.png	1	1	0	2	3	1	2	1	1	1	2	4
195	C:/Users/Amanda/Documents/final results/results_graph/original/20180924_141019_original.png	1	1	0	2	3	1	2	1	1	1	2	4
199	C:/Users/Amanda/Documents/final results/results_graph/original/20180924_141059_original.png	5	1	0	6	3	2	4	-3	0	4	1	1
200	C:/Users/Amanda/Documents/final results/results_graph/original/20180924_141227_original.png	0	1	0	1	3	1	2	2	2	0	2	4
216	C:/Users/Amanda/Documents/final results/results_graph/original/20180924_141322_original.png	0	0	0	0	3	0	0	3	3	0	3	9
4	C:/Users/Amanda/Documents/final results/results_graph/original/20180924_133647_original.png	2	0	0	2	4	2	4	2	2	0	2	4
6	C:/Users/Amanda/Documents/final results/results_graph/original/20180924_133653_original.png	1	0	0	1	4	1	2	3	3	0	3	9
29	C:/Users/Amanda/Documents/final results/results_graph/original/20180924_133852_original.png	2	1	0	3	4	3	6	1	1	0	1	1
60	C:/Users/Amanda/Documents/final results/results_graph/original/20180924_134212_original.png	1	0	0	1	4	1	2	3	3	0	3	9
70	C:/Users/Amanda/Documents/final results/results_graph/original/20180924_134345_original.png	0	1	0	1	4	1	2	3	3	0	3	9
71	C:/Users/Amanda/Documents/final results/results_graph/original/20180924_134347_original.png	1	0	0	1	4	1	2	3	3	0	3	9
97	C:/Users/Amanda/Documents/final results/results_graph/original/20180924_134835_original.png	2	0	0	2	4	2	4	2	2	0	2	4
100	C:/Users/Amanda/Documents/final results/results_graph/original/20180924_134931_original.png	1	0	0	1	4	1	2	3	3	0	3	9
107	C:/Users/Amanda/Documents/final results/results_graph/original/20180924_135347_original.png	2	0	0	2	4	2	4	2	2	0	2	4
111	C:/Users/Amanda/Documents/final results/results_graph/original/20180924_135415_original.png	0	0	0	0	4	0	0	4	4	0	4	16
120	C:/Users/Amanda/Documents/final results/results_graph/original/20180924_135518_original.png	2	1	0	3	4	2	4	1	1	1	2	4
121	C:/Users/Amanda/Documents/final results/results_graph/original/20180924_135520_original.png	0	2	0	2	4	2	4	2	2	0	2	4
137	C:/Users/Amanda/Documents/final results/results_graph/original/20180924_135639_original.png	2	2	0	4	4	2	4	0	0	2	2	4
149	C:/Users/Amanda/Documents/final results/results_graph/original/20180924_135757_original.png	0	2	0	2	4	2	4	2	2	0	2	4
163	C:/Users/Amanda/Documents/final results/results_graph/original/20180924_140148_original.png	1	1	1	3	4	2	4	1	1	1	2	4
170	C:/Users/Amanda/Documents/final results/results_graph/original/20180924_140330_original.png	1	0	0	1	4	1	2	3	3	0	3	9
173	C:/Users/Amanda/Documents/final results/results_graph/original/20180924_140511_original.png	0	0	0	0	4	0	0	4	4	0	4	16
174	C:/Users/Amanda/Documents/final results/results_graph/original/20180924_140550_original.png	0	0	0	0	4	0	0	4	4	0	4	16
183	C:/Users/Amanda/Documents/final results/results_graph/original/20180924_140753_original.png	0	0	0	0	4	0	0	4	4	0	4	16
190	C:/Users/Amanda/Documents/final results/results_graph/original/20180924_140855_original.png	2	0	0	2	4	1	2	2	2	1	3	9
191	C:/Users/Amanda/Documents/final results/results_graph/original/20180924_140902_original.png	1	1	0	2	4	1	2	2	2	1	3	9
209	C:/Users/Amanda/Documents/final results/results_graph/original/20180924_141258_original.png	0	1	0	1	4	1	2	3	3	0	3	9
227	C:/Users/Amanda/Documents/final results/results_graph/original/20180924_141354_original.png	2	0	0	2	4	1	2	2	2	1	3	9
236	C:/Users/Amanda/Documents/final results/results_graph/original/20180924_141420_original.png	0	0	0	0	4	0	0	4	4	0	4	16
240	C:/Users/Amanda/Documents/final results/results_graph/original/20180924_141435_original.png	1	0	0	1	4	1	2	3	3	0	3	9
5	C:/Users/Amanda/Documents/final results/results_graph/original/20180924_133649_original.png	0	1	1	2	5	2	4	3	3	0	3	9
7	C:/Users/Amanda/Documents/final results/results_graph/original/20180924_133656_original.png	1	0	0	1	5	0	0	4	4	1	5	25
15	C:/Users/Amanda/Documents/final results/results_graph/original/20180924_133732_original.png	2	1	0	3	5	3	6	2	2	0	2	4
33	C:/Users/Amanda/Documents/final results/results_graph/original/20180924_133909_original.png	3	0	0	3	5	3	6	2	2	0	2	4
57	C:/Users/Amanda/Documents/final results/results_graph/original/20180924_134131_original.png	0	0	0	0	5	0	0	5	5	0	5	25
73	C:/Users/Amanda/Documents/final results/results_graph/original/20180924_134358_original.png	0	0	0	0	5	0	0	5	5	0	5	25
82	C:/Users/Amanda/Documents/final results/results_graph/original/20180924_134504_original.png	3	0	0	3	5	2	4	2	2	1	3	9
88	C:/Users/Amanda/Documents/final results/results_graph/original/20180924_134707_original.png	3	0	0	3	5	2	4	2	2	1	3	9
90	C:/Users/Amanda/Documents/final results/results_graph/original/20180924_134800_original.png	0	0	0	0	5	0	0	5	5	0	5	25
104	C:/Users/Amanda/Documents/final results/results_graph/original/20180924_135029_original.png	2	0	0	2	5	2	4	3	3	0	3	9
144	C:/Users/Amanda/Documents/final results/results_graph/original/20180924_135712_original.png	2	1	0	3	5	3	6	2	2	0	2	4
152	C:/Users/Amanda/Documents/final results/results_graph/original/20180924_135812_original.png	1	2	0	3	5	3	6	2	2	0	2	4
168	C:/Users/Amanda/Documents/final results/results_graph/original/20180924_140308_original.png	0	0	0	0	5	0	0	5	5	0	5	25
171	C:/Users/Amanda/Documents/final results/results_graph/original/20180924_140343_original.png	3	0	0	3	5	3	6	2	2	0	2	4
189	C:/Users/Amanda/Documents/final results/results_graph/original/20180924_140853_original.png	2	0	0	2	5	2	4	3	3	0	3	9
197	C:/Users/Amanda/Documents/final results/results_graph/original/20180924_141047_original.png	2	1	0	3	5	2	4	2	2	1	3	9
205	C:/Users/Amanda/Documents/final results/results_graph/original/20180924_141249_original.png	2	1	0	3	5	3	6	2	2	0	2	4
219	C:/Users/Amanda/Documents/final results/results_graph/original/20180924_141328_original.png	2	1	0	3	5	3	6	2	2	0	2	4
234	C:/Users/Amanda/Documents/final results/results_graph/original/20180924_141413_original.png	0	0	0	0	5	0	0	5	5	0	5	25
235	C:/Users/Amanda/Documents/final results/results_graph/original/20180924_141415_original.png	3	2	0	5	5	4	8	0	0	1	1	1
1	C:/Users/Amanda/Documents/final results/results_graph/original/20180924_133638_original.png	2	0	0	2	6	2	4	4	4	0	4	16
16	C:/Users/Amanda/Documents/final results/results_graph/original/20180924_133734_original.png	3	1	0	4	6	3	6	2	2	1	3	9
21	C:/Users/Amanda/Documents/final results/results_graph/original/20180924_133807_original.png	3	2	0	5	6	4	8	1	1	1	2	4
22	C:/Users/Amanda/Documents/final results/results_graph/original/20180924_133811_original.png	3	0	0	3	6	3	6	3	3	0	3	9
24	C:/Users/Amanda/Documents/final results/results_graph/original/20180924_133826_original.png	3	1	0	4	6	4	8	2	2	0	2	4
41	C:/Users/Amanda/Documents/final results/results_graph/original/20180924_133946_original.png	2	1	0	3	6	2	4	3	3	1	4	16
49	C:/Users/Amanda/Documents/final results/results_graph/original/20180924_134040_original.png	1	2	0	3	6	3	6	3	3	0	3	9
75	C:/Users/Amanda/Documents/final results/results_graph/original/20180924_134403_original.png	0	1	0	1	6	1	2	5	5	0	5	25
76	C:/Users/Amanda/Documents/final results/results_graph/original/20180924_134408_original.png	1	0	0	1	6	1	2	5	5	0	5	25
84	C:/Users/Amanda/Documents/final results/results_graph/original/20180924_134519_original.png	0	0	0	0	6	0	0	6	6	0	6	36
89	C:/Users/Amanda/Documents/final results/results_graph/original/20180924_134720_original.png	3	1	0	4	6	3	6	2	2	1	3	9
94	C:/Users/Amanda/Documents/final results/results_graph/original/20180924_134817_original.png	1	0	0	1	6	1	2	5	5	0	5	25
105	C:/Users/Amanda/Documents/final results/results_graph/original/20180924_135341_original.png	2	3	0	5	6	3	6	1	1	2	3	9
106	C:/Users/Amanda/Documents/final results/results_graph/original/20180924_135343_original.png	3	2	1	6	6	4	8	0	0	2	2	4
114	C:/Users/Amanda/Documents/final results/results_graph/original/20180924_135435_original.png	3	1	1	5	6	4	8	1	1	1	2	4
115	C:/Users/Amanda/Documents/final results/results_graph/original/20180924_135441_original.png	1	0	0	1	6	1	2	5	5	0	5	25
119	C:/Users/Amanda/Documents/final results/results_graph/original/20180924_135516_original.png	3	1	0	4	6	3	6	2	2	1	3	9
139	C:/Users/Amanda/Documents/final results/results_graph/original/20180924_135643_original.png	3	2	0	5	6	4	8	1	1	1	2	4
147	C:/Users/Amanda/Documents/final results/results_graph/original/20180924_135725_original.png	1	0	0	1	6	1	2	5	5	0	5	25
153	C:/Users/Amanda/Documents/final results/results_graph/original/20180924_135819_original.png	2	2	0	4	6	3	6	2	2	1	3	9
165	C:/Users/Amanda/Documents/final results/results_graph/original/20180924_140251_original.png	0	0	0	0	6	0	0	6	6	0	6	36
181	C:/Users/Amanda/Documents/final results/results_graph/original/20180924_140742_original.png	2	0	0	2	6	2	4	4	4	0	4	16
184	C:/Users/Amanda/Documents/final results/results_graph/original/20180924_140755_original.png	1	0	0	1	6	1	2	5	5	0	5	25
194	C:/Users/Amanda/Documents/final results/results_graph/original/20180924_141002_original.png	3	2	0	5	6	4	8	1	1	1	2	4
202	C:/Users/Amanda/Documents/final results/results_graph/original/20180924_141243_original.png	2	0	0	2	6	2	4	4	4	0	4	16
207	C:/Users/Amanda/Documents/final results/results_graph/original/20180924_141253_original.png	3	0	0	3	6	2	4	3	3	1	4	16
211	C:/Users/Amanda/Documents/final results/results_graph/original/20180924_141304_original.png	1	1	0	2	6	2	4	4	4	0	4	16
217	C:/Users/Amanda/Documents/final results/results_graph/original/20180924_141324_original.png	2	1	0	3	6	3	6	3	3	0	3	9
244	C:/Users/Amanda/Documents/final results/results_graph/original/20180924_141446_original.png	1	0	0	1	6	1	2	5	5	0	5	25
2	C:/Users/Amanda/Documents/final results/results_graph/original/20180924_133640_original.png	2	0	1	3	7	3	6	4	4	0	4	16
12	C:/Users/Amanda/Documents/final results/results_graph/original/20180924_133724_original.png	5	0	0	5	7	4	8	2	2	1	3	9
20	C:/Users/Amanda/Documents/final results/results_graph/original/20180924_133800_original.png	1	2	0	3	7	3	6	4	4	0	4	16
38	C:/Users/Amanda/Documents/final results/results_graph/original/20180924_133933_original.png	0	0	0	0	7	0	0	7	7	0	7	49
50	C:/Users/Amanda/Documents/final results/results_graph/original/20180924_134042_original.png	4	1	0	5	7	4	8	2	2	1	3	9
83	C:/Users/Amanda/Documents/final results/results_graph/original/20180924_134506_original.png	3	0	0	3	7	3	6	4	4	0	4	16
96	C:/Users/Amanda/Documents/final results/results_graph/original/20180924_134833_original.png	2	2	0	4	7	3	6	3	3	1	4	16
98	C:/Users/Amanda/Documents/final results/results_graph/original/20180924_134912_original.png	1	0	0	1	7	1	2	6	6	0	6	36
99	C:/Users/Amanda/Documents/final results/results_graph/original/20180924_134920_original.png	3	0	0	3	7	3	6	4	4	0	4	16
116	C:/Users/Amanda/Documents/final results/results_graph/original/20180924_135446_original.png	3	0	0	3	7	2	4	4	4	1	5	25
126	C:/Users/Amanda/Documents/final results/results_graph/original/20180924_135546_original.png	4	0	0	4	7	2	4	3	3	2	5	25
131	C:/Users/Amanda/Documents/final results/results_graph/original/20180924_135610_original.png	1	2	1	4	7	4	8	3	3	0	3	9
138	C:/Users/Amanda/Documents/final results/results_graph/original/20180924_135641_original.png	2	1	0	3	7	3	6	4	4	0	4	16
146	C:/Users/Amanda/Documents/final results/results_graph/original/20180924_135718_original.png	2	1	1	4	7	4	8	3	3	0	3	9
159	C:/Users/Amanda/Documents/final results/results_graph/original/20180924_140039_original.png	2	1	0	3	7	2	4	4	4	1	5	25
180	C:/Users/Amanda/Documents/final results/results_graph/original/20180924_140729_original.png	1	2	0	3	7	3	6	4	4	0	4	16
212	C:/Users/Amanda/Documents/final results/results_graph/original/20180924_141309_original.png	3	0	0	3	7	2	4	4	4	1	5	25
213	C:/Users/Amanda/Documents/final results/results_graph/original/20180924_141311_original.png	3	1	0	4	7	3	6	3	3	1	4	16
218	C:/Users/Amanda/Documents/final results/results_graph/original/20180924_141326_original.png	1	1	0	2	7	2	4	5	5	0	5	25
220	C:/Users/Amanda/Documents/final results/results_graph/original/20180924_141335_original.png	2	3	0	5	7	4	8	2	2	1	3	9
221	C:/Users/Amanda/Documents/final results/results_graph/original/20180924_141337_original.png	1	0	0	1	7	1	2	6	6	0	6	36
228	C:/Users/Amanda/Documents/final results/results_graph/original/20180924_141356_original.png	2	1	0	3	7	3	6	4	4	0	4	16
230	C:/Users/Amanda/Documents/final results/results_graph/original/20180924_141403_original.png	1	0	0	1	7	1	2	6	6	0	6	36
231	C:/Users/Amanda/Documents/final results/results_graph/original/20180924_141405_original.png	1	0	0	1	7	1	2	6	6	0	6	36
233	C:/Users/Amanda/Documents/final results/results_graph/original/20180924_141411_original.png	4	1	0	5	7	3	6	2	2	2	4	16
245	C:/Users/Amanda/Documents/final results/results_graph/original/20180924_141448_original.png	1	0	0	1	7	1	2	6	6	0	6	36
11	C:/Users/Amanda/Documents/final results/results_graph/original/20180924_133717_original.png	3	0	1	4	8	2	4	4	4	2	6	36
13	C:/Users/Amanda/Documents/final results/results_graph/original/20180924_133726_original.png	3	2	0	5	8	4	8	3	3	1	4	16
23	C:/Users/Amanda/Documents/final results/results_graph/original/20180924_133822_original.png	5	2	0	7	8	4	8	1	1	3	4	16
31	C:/Users/Amanda/Documents/final results/results_graph/original/20180924_133856_original.png	2	1	0	3	8	3	6	5	5	0	5	25
34	C:/Users/Amanda/Documents/final results/results_graph/original/20180924_133915_original.png	2	1	0	3	8	1	2	5	5	2	7	49
35	C:/Users/Amanda/Documents/final results/results_graph/original/20180924_133922_original.png	2	0	0	2	8	1	2	6	6	1	7	49
44	C:/Users/Amanda/Documents/final results/results_graph/original/20180924_134012_original.png	4	1	0	5	8	5	10	3	3	0	3	9
54	C:/Users/Amanda/Documents/final results/results_graph/original/20180924_134120_original.png	2	0	0	2	8	2	4	6	6	0	6	36
56	C:/Users/Amanda/Documents/final results/results_graph/original/20180924_134129_original.png	0	0	0	0	8	0	0	8	8	0	8	64
72	C:/Users/Amanda/Documents/final results/results_graph/original/20180924_134354_original.png	2	0	0	2	8	2	4	6	6	0	6	36
86	C:/Users/Amanda/Documents/final results/results_graph/original/20180924_134622_original.png	1	2	0	3	8	2	4	5	5	1	6	36
91	C:/Users/Amanda/Documents/final results/results_graph/original/20180924_134811_original.png	0	2	0	2	8	2	4	6	6	0	6	36
103	C:/Users/Amanda/Documents/final results/results_graph/original/20180924_135018_original.png	2	1	0	3	8	2	4	5	5	1	6	36
109	C:/Users/Amanda/Documents/final results/results_graph/original/20180924_135354_original.png	5	1	0	6	8	6	12	2	2	0	2	4
112	C:/Users/Amanda/Documents/final results/results_graph/original/20180924_135424_original.png	2	0	0	2	8	2	4	6	6	0	6	36
118	C:/Users/Amanda/Documents/final results/results_graph/original/20180924_135514_original.png	2	3	0	5	8	4	8	3	3	1	4	16
127	C:/Users/Amanda/Documents/final results/results_graph/original/20180924_135548_original.png	1	0	0	1	8	1	2	7	7	0	7	49
133	C:/Users/Amanda/Documents/final results/results_graph/original/20180924_135630_original.png	2	2	0	4	8	4	8	4	4	0	4	16
145	C:/Users/Amanda/Documents/final results/results_graph/original/20180924_135716_original.png	2	1	0	3	8	3	6	5	5	0	5	25
158	C:/Users/Amanda/Documents/final results/results_graph/original/20180924_140028_original.png	4	0	0	4	8	4	8	4	4	0	4	16
160	C:/Users/Amanda/Documents/final results/results_graph/original/20180924_140041_original.png	1	2	0	3	8	3	6	5	5	0	5	25
162	C:/Users/Amanda/Documents/final results/results_graph/original/20180924_140056_original.png	1	0	0	1	8	1	2	7	7	0	7	49
187	C:/Users/Amanda/Documents/final results/results_graph/original/20180924_140827_original.png	0	2	0	2	8	2	4	6	6	0	6	36
210	C:/Users/Amanda/Documents/final results/results_graph/original/20180924_141302_original.png	3	1	0	4	8	4	8	4	4	0	4	16
215	C:/Users/Amanda/Documents/final results/results_graph/original/20180924_141317_original.png	2	2	0	4	8	3	6	4	4	1	5	25
224	C:/Users/Amanda/Documents/final results/results_graph/original/20180924_141343_original.png	5	0	0	5	8	5	10	3	3	0	3	9
225	C:/Users/Amanda/Documents/final results/results_graph/original/20180924_141348_original.png	3	1	0	4	8	3	6	4	4	1	5	25
226	C:/Users/Amanda/Documents/final results/results_graph/original/20180924_141350_original.png	4	0	0	4	8	3	6	4	4	1	5	25
229	C:/Users/Amanda/Documents/final results/results_graph/original/20180924_141358_original.png	3	3	0	6	8	4	8	2	2	2	4	16
232	C:/Users/Amanda/Documents/final results/results_graph/original/20180924_141407_original.png	2	2	0	4	8	3	6	4	4	1	5	25
27	C:/Users/Amanda/Documents/final results/results_graph/original/20180924_133841_original.png	0	4	0	4	9	3	6	5	5	1	6	36
30	C:/Users/Amanda/Documents/final results/results_graph/original/20180924_133854_original.png	5	0	0	5	9	5	10	4	4	0	4	16
36	C:/Users/Amanda/Documents/final results/results_graph/original/20180924_133924_original.png	3	1	0	4	9	4	8	5	5	0	5	25
46	C:/Users/Amanda/Documents/final results/results_graph/original/20180924_134018_original.png	6	1	0	7	9	5	10	2	2	2	4	16
53	C:/Users/Amanda/Documents/final results/results_graph/original/20180924_134110_original.png	3	1	0	4	9	3	6	5	5	1	6	36
59	C:/Users/Amanda/Documents/final results/results_graph/original/20180924_134210_original.png	4	0	0	4	9	4	8	5	5	0	5	25
61	C:/Users/Amanda/Documents/final results/results_graph/original/20180924_134225_original.png	2	0	0	2	9	2	4	7	7	0	7	49
62	C:/Users/Amanda/Documents/final results/results_graph/original/20180924_134246_original.png	2	0	0	2	9	2	4	7	7	0	7	49
69	C:/Users/Amanda/Documents/final results/results_graph/original/20180924_134343_original.png	4	1	0	5	9	3	6	4	4	2	6	36
74	C:/Users/Amanda/Documents/final results/results_graph/original/20180924_134359_original.png	0	2	1	3	9	3	6	6	6	0	6	36
77	C:/Users/Amanda/Documents/final results/results_graph/original/20180924_134413_original.png	1	1	0	2	9	2	4	7	7	0	7	49
95	C:/Users/Amanda/Documents/final results/results_graph/original/20180924_134828_original.png	5	0	0	5	9	4	8	4	4	1	5	25
101	C:/Users/Amanda/Documents/final results/results_graph/original/20180924_135011_original.png	0	0	0	0	9	0	0	9	9	0	9	81
110	C:/Users/Amanda/Documents/final results/results_graph/original/20180924_135400_original.png	2	2	1	5	9	5	10	4	4	0	4	16
129	C:/Users/Amanda/Documents/final results/results_graph/original/20180924_135601_original.png	1	3	0	4	9	4	8	5	5	0	5	25
140	C:/Users/Amanda/Documents/final results/results_graph/original/20180924_135646_original.png	2	1	0	3	9	3	6	6	6	0	6	36
141	C:/Users/Amanda/Documents/final results/results_graph/original/20180924_135655_original.png	3	2	0	5	9	3	6	4	4	2	6	36
150	C:/Users/Amanda/Documents/final results/results_graph/original/20180924_135808_original.png	2	2	1	5	9	5	10	4	4	0	4	16
157	C:/Users/Amanda/Documents/final results/results_graph/original/20180924_140018_original.png	4	2	0	6	9	3	6	3	3	3	6	36
167	C:/Users/Amanda/Documents/final results/results_graph/original/20180924_140306_original.png	4	1	0	5	9	4	8	4	4	1	5	25
196	C:/Users/Amanda/Documents/final results/results_graph/original/20180924_141045_original.png	3	0	0	3	9	3	6	6	6	0	6	36
208	C:/Users/Amanda/Documents/final results/results_graph/original/20180924_141256_original.png	4	0	0	4	9	4	8	5	5	0	5	25
214	C:/Users/Amanda/Documents/final results/results_graph/original/20180924_141315_original.png	5	0	0	5	9	4	8	4	4	1	5	25
238	C:/Users/Amanda/Documents/final results/results_graph/original/20180924_141431_original.png	0	0	0	0	9	0	0	9	9	0	9	81
241	C:/Users/Amanda/Documents/final results/results_graph/original/20180924_141437_original.png	1	1	0	2	9	2	4	7	7	0	7	49
10	C:/Users/Amanda/Documents/final results/results_graph/original/20180924_133713_original.png	3	3	0	6	10	4	8	4	4	2	6	36
28	C:/Users/Amanda/Documents/final results/results_graph/original/20180924_133843_original.png	4	2	0	6	10	5	10	4	4	1	5	25
32	C:/Users/Amanda/Documents/final results/results_graph/original/20180924_133903_original.png	5	1	0	6	10	5	10	4	4	1	5	25
37	C:/Users/Amanda/Documents/final results/results_graph/original/20180924_133926_original.png	1	1	0	2	10	2	4	8	8	0	8	64
39	C:/Users/Amanda/Documents/final results/results_graph/original/20180924_133935_original.png	1	0	0	1	10	1	2	9	9	0	9	81
40	C:/Users/Amanda/Documents/final results/results_graph/original/20180924_133937_original.png	1	2	0	3	10	2	4	7	7	1	8	64
42	C:/Users/Amanda/Documents/final results/results_graph/original/20180924_133959_original.png	3	1	0	4	10	3	6	6	6	1	7	49
43	C:/Users/Amanda/Documents/final results/results_graph/original/20180924_134010_original.png	3	1	0	4	10	4	8	6	6	0	6	36
51	C:/Users/Amanda/Documents/final results/results_graph/original/20180924_134053_original.png	1	0	0	1	10	1	2	9	9	0	9	81
58	C:/Users/Amanda/Documents/final results/results_graph/original/20180924_134144_original.png	2	0	0	2	10	2	4	8	8	0	8	64
63	C:/Users/Amanda/Documents/final results/results_graph/original/20180924_134310_original.png	4	1	0	5	10	5	10	5	5	0	5	25
65	C:/Users/Amanda/Documents/final results/results_graph/original/20180924_134323_original.png	2	1	0	3	10	3	6	7	7	0	7	49
122	C:/Users/Amanda/Documents/final results/results_graph/original/20180924_135529_original.png	3	3	0	6	10	5	10	4	4	1	5	25
124	C:/Users/Amanda/Documents/final results/results_graph/original/20180924_135535_original.png	3	1	0	4	10	4	8	6	6	0	6	36
125	C:/Users/Amanda/Documents/final results/results_graph/original/20180924_135544_original.png	5	1	0	6	10	6	12	4	4	0	4	16
128	C:/Users/Amanda/Documents/final results/results_graph/original/20180924_135555_original.png	1	0	0	1	10	1	2	9	9	0	9	81
130	C:/Users/Amanda/Documents/final results/results_graph/original/20180924_135603_original.png	7	0	0	7	10	7	14	3	3	0	3	9
134	C:/Users/Amanda/Documents/final results/results_graph/original/20180924_135632_original.png	4	1	0	5	10	5	10	5	5	0	5	25
164	C:/Users/Amanda/Documents/final results/results_graph/original/20180924_140222_original.png	2	0	0	2	10	2	4	8	8	0	8	64
222	C:/Users/Amanda/Documents/final results/results_graph/original/20180924_141339_original.png	5	0	0	5	10	4	8	5	5	1	6	36
223	C:/Users/Amanda/Documents/final results/results_graph/original/20180924_141341_original.png	4	3	0	7	10	7	14	3	3	0	3	9
237	C:/Users/Amanda/Documents/final results/results_graph/original/20180924_141422_original.png	2	2	0	4	10	4	8	6	6	0	6	36
242	C:/Users/Amanda/Documents/final results/results_graph/original/20180924_141439_original.png	2	1	0	3	10	2	4	7	7	1	8	64
25	C:/Users/Amanda/Documents/final results/results_graph/original/20180924_133828_original.png	3	4	0	7	11	4	8	4	4	3	7	49
45	C:/Users/Amanda/Documents/final results/results_graph/original/20180924_134016_original.png	2	3	0	5	11	4	8	6	6	1	7	49
64	C:/Users/Amanda/Documents/final results/results_graph/original/20180924_134321_original.png	6	0	0	6	11	4	8	5	5	2	7	49
67	C:/Users/Amanda/Documents/final results/results_graph/original/20180924_134334_original.png	4	0	0	4	11	4	8	7	7	0	7	49
68	C:/Users/Amanda/Documents/final results/results_graph/original/20180924_134336_original.png	0	0	0	0	11	0	0	11	11	0	11	121
93	C:/Users/Amanda/Documents/final results/results_graph/original/20180924_134815_original.png	4	1	0	5	11	5	10	6	6	0	6	36
108	C:/Users/Amanda/Documents/final results/results_graph/original/20180924_135349_original.png	6	2	0	8	11	7	14	3	3	1	4	16
117	C:/Users/Amanda/Documents/final results/results_graph/original/20180924_135507_original.png	2	3	0	5	11	5	10	6	6	0	6	36
132	C:/Users/Amanda/Documents/final results/results_graph/original/20180924_135621_original.png	4	0	1	5	11	5	10	6	6	0	6	36
177	C:/Users/Amanda/Documents/final results/results_graph/original/20180924_140642_original.png	1	1	0	2	11	2	4	9	9	0	9	81
18	C:/Users/Amanda/Documents/final results/results_graph/original/20180924_133741_original.png	4	2	0	6	12	5	10	6	6	1	7	49
19	C:/Users/Amanda/Documents/final results/results_graph/original/20180924_133745_original.png	5	1	0	6	12	6	12	6	6	0	6	36
47	C:/Users/Amanda/Documents/final results/results_graph/original/20180924_134021_original.png	7	2	0	9	12	6	12	3	3	3	6	36
52	C:/Users/Amanda/Documents/final results/results_graph/original/20180924_134057_original.png	3	1	0	4	12	4	8	8	8	0	8	64
135	C:/Users/Amanda/Documents/final results/results_graph/original/20180924_135634_original.png	1	4	0	5	12	4	8	7	7	1	8	64
143	C:/Users/Amanda/Documents/final results/results_graph/original/20180924_135703_original.png	3	2	0	5	12	4	8	7	7	1	8	64
154	C:/Users/Amanda/Documents/final results/results_graph/original/20180924_135821_original.png	7	3	0	10	12	9	18	2	2	1	3	9
206	C:/Users/Amanda/Documents/final results/results_graph/original/20180924_141251_original.png	2	2	0	4	12	4	8	8	8	0	8	64
243	C:/Users/Amanda/Documents/final results/results_graph/original/20180924_141444_original.png	4	1	0	5	12	5	10	7	7	0	7	49
0	C:/Users/Amanda/Documents/final results/results_graph/original/20180924_133634_original.png	4	1	0	5	13	4	8	8	8	1	9	81
17	C:/Users/Amanda/Documents/final results/results_graph/original/20180924_133737_original.png	4	1	0	5	13	5	10	8	8	0	8	64
81	C:/Users/Amanda/Documents/final results/results_graph/original/20180924_134457_original.png	1	4	0	5	13	5	10	8	8	0	8	64
87	C:/Users/Amanda/Documents/final results/results_graph/original/20180924_134637_original.png	3	0	0	3	13	2	4	10	10	1	11	121
26	C:/Users/Amanda/Documents/final results/results_graph/original/20180924_133835_original.png	1	1	0	2	14	2	4	12	12	0	12	144
201	C:/Users/Amanda/Documents/final results/results_graph/original/20180924_141234_original.png	0	1	0	1	14	1	2	13	13	0	13	169
175	C:/Users/Amanda/Documents/final results/results_graph/original/20180924_140556_original.png	4	0	0	4	15	2	4	11	11	2	13	169
178	C:/Users/Amanda/Documents/final results/results_graph/original/20180924_140648_original.png	6	1	0	7	16	5	10	9	9	2	11	121
	SUM	499	202	12	713	1667	596	1192	954	962	117		25.0854
	AVERAGE	2.02846	0.821138	0.0487805	2.89837	6.77642	2.42276	4.84553	3.87805	3.91057	0.47561
	STANDARD DEVIATION	1.57636	0.964958	0.215848	1.96963	3.1498	1.68793	3.37586	2.56534	2.5039	0.737767
	MEDIAN	2	1	0	3	7	2	4	4	4	0
										13	4		RMSE
										0	0		5.00853
						Precision	0.835905
						Recall	0.382542
						Accuracy	0.355821

## Sheet: results_watershed_circle
Index	Filename	Small Onions	Medium Onions	Large Onions	Total Detected Onions	Actual Onions	Correctly Detected Onions	Correctly Detected Onions x2	Actual - Total	Missed Onions	Falsely detected onions	Deviation	Squared Residuals	Accuracy	Accuracy x2
75	C:/Users/Amanda/Documents/final results/results_graph/watershed_modified_circle/20180924_134312_watershed_circle.png	1	0	0	1	1	1	2	0	0	0	0	0	1	2
165	C:/Users/Amanda/Documents/final results/results_graph/watershed_modified_circle/20180924_135810_watershed_circle.png	0	0	1	1	1	1	2	0	0	0	0	0	1	2
170	C:/Users/Amanda/Documents/final results/results_graph/watershed_modified_circle/20180924_140000_watershed_circle.png	3	0	0	3	1	1	2	-2	0	2	0	0	0.333333	0.666667
175	C:/Users/Amanda/Documents/final results/results_graph/watershed_modified_circle/20180924_140043_watershed_circle.png	0	0	0	0	1	0	0	1	1	0	1	1	0	0
199	C:/Users/Amanda/Documents/final results/results_graph/watershed_modified_circle/20180924_140810_watershed_circle.png	1	0	0	1	1	0	0	0	0	1	1	1	0	0
200	C:/Users/Amanda/Documents/final results/results_graph/watershed_modified_circle/20180924_140812_watershed_circle.png	2	0	0	2	1	1	2	-1	0	1	0	0	0.5	1
202	C:/Users/Amanda/Documents/final results/results_graph/watershed_modified_circle/20180924_140840_watershed_circle.png	2	0	1	3	1	1	2	-2	0	2	0	0	0.333333	0.666667
206	C:/Users/Amanda/Documents/final results/results_graph/watershed_modified_circle/20180924_140908_watershed_circle.png	0	0	0	0	1	0	0	1	1	0	1	1	0	0
212	C:/Users/Amanda/Documents/final results/results_graph/watershed_modified_circle/20180924_141053_watershed_circle.png	3	0	0	3	1	0	0	-2	0	3	1	1	0	0
217	C:/Users/Amanda/Documents/final results/results_graph/watershed_modified_circle/20180924_141245_watershed_circle.png	1	0	0	1	1	0	0	0	0	1	1	1	0	0
218	C:/Users/Amanda/Documents/final results/results_graph/watershed_modified_circle/20180924_141247_watershed_circle.png	0	0	1	1	1	1	2	0	0	0	0	0	1	2
3	C:/Users/Amanda/Documents/final results/results_graph/watershed_modified_circle/20180924_133642_watershed_circle.png	1	0	1	2	2	2	4	0	0	0	0	0	1	2
8	C:/Users/Amanda/Documents/final results/results_graph/watershed_modified_circle/20180924_133704_watershed_circle.png	1	0	2	3	2	3	6	-1	0	0	-1	1	1.5	3
60	C:/Users/Amanda/Documents/final results/results_graph/watershed_modified_circle/20180924_134125_watershed_circle.png	0	1	0	1	2	1	2	1	1	0	1	1	0.5	1
79	C:/Users/Amanda/Documents/final results/results_graph/watershed_modified_circle/20180924_134330_watershed_circle.png	1	0	0	1	2	1	2	1	1	0	1	1	0.5	1
92	C:/Users/Amanda/Documents/final results/results_graph/watershed_modified_circle/20180924_134448_watershed_circle.png	2	1	0	3	2	2	4	-1	0	1	0	0	0.666667	1.33333
98	C:/Users/Amanda/Documents/final results/results_graph/watershed_modified_circle/20180924_134536_watershed_circle.png	0	0	2	2	2	2	4	0	0	0	0	0	1	2
115	C:/Users/Amanda/Documents/final results/results_graph/watershed_modified_circle/20180924_135013_watershed_circle.png	1	0	1	2	2	2	4	0	0	0	0	0	1	2
150	C:/Users/Amanda/Documents/final results/results_graph/watershed_modified_circle/20180924_135638_watershed_circle.png	0	0	1	1	2	1	2	1	1	0	1	1	0.5	1
156	C:/Users/Amanda/Documents/final results/results_graph/watershed_modified_circle/20180924_135657_watershed_circle.png	1	0	2	3	2	2	4	-1	0	1	0	0	0.666667	1.33333
162	C:/Users/Amanda/Documents/final results/results_graph/watershed_modified_circle/20180924_135729_watershed_circle.png	3	0	0	3	2	2	4	-1	0	1	0	0	0.666667	1.33333
180	C:/Users/Amanda/Documents/final results/results_graph/watershed_modified_circle/20180924_140257_watershed_circle.png	0	0	1	1	2	1	2	1	1	0	1	1	0.5	1
183	C:/Users/Amanda/Documents/final results/results_graph/watershed_modified_circle/20180924_140317_watershed_circle.png	1	0	0	1	2	0	0	1	1	1	2	4	0	0
186	C:/Users/Amanda/Documents/final results/results_graph/watershed_modified_circle/20180924_140345_watershed_circle.png	1	0	0	1	2	0	0	1	1	1	2	4	0	0
190	C:/Users/Amanda/Documents/final results/results_graph/watershed_modified_circle/20180924_140633_watershed_circle.png	2	1	0	3	2	2	4	-1	0	1	0	0	0.666667	1.33333
193	C:/Users/Amanda/Documents/final results/results_graph/watershed_modified_circle/20180924_140657_watershed_circle.png	1	0	0	1	2	0	0	1	1	1	2	4	0	0
253	C:/Users/Amanda/Documents/final results/results_graph/watershed_modified_circle/20180924_141433_watershed_circle.png	1	0	0	1	2	1	2	1	1	0	1	1	0.5	1
9	C:/Users/Amanda/Documents/final results/results_graph/watershed_modified_circle/20180924_133709_watershed_circle.png	0	3	0	3	3	2	4	0	0	1	1	1	0.5	1
14	C:/Users/Amanda/Documents/final results/results_graph/watershed_modified_circle/20180924_133728_watershed_circle.png	3	0	1	4	3	3	6	-1	0	1	0	0	0.75	1.5
34	C:/Users/Amanda/Documents/final results/results_graph/watershed_modified_circle/20180924_133858_watershed_circle.png	0	0	2	2	3	2	4	1	1	0	1	1	0.666667	1.33333
51	C:/Users/Amanda/Documents/final results/results_graph/watershed_modified_circle/20180924_134025_watershed_circle.png	1	0	1	2	3	2	4	1	1	0	1	1	0.666667	1.33333
91	C:/Users/Amanda/Documents/final results/results_graph/watershed_modified_circle/20180924_134423_watershed_circle.png	2	1	0	3	3	2	4	0	0	1	1	1	0.5	1
93	C:/Users/Amanda/Documents/final results/results_graph/watershed_modified_circle/20180924_134453_watershed_circle.png	2	0	1	3	3	2	4	0	0	1	1	1	0.5	1
105	C:/Users/Amanda/Documents/final results/results_graph/watershed_modified_circle/20180924_134813_watershed_circle.png	1	1	1	3	3	3	6	0	0	0	0	0	1	2
127	C:/Users/Amanda/Documents/final results/results_graph/watershed_modified_circle/20180924_135433_watershed_circle.png	3	1	0	4	3	1	2	-1	0	3	2	4	0.166667	0.333333
137	C:/Users/Amanda/Documents/final results/results_graph/watershed_modified_circle/20180924_135533_watershed_circle.png	0	0	1	1	3	1	2	2	2	0	2	4	0.333333	0.666667
169	C:/Users/Amanda/Documents/final results/results_graph/watershed_modified_circle/20180924_135823_watershed_circle.png	3	1	1	5	3	2	4	-2	0	3	1	1	0.333333	0.666667
196	C:/Users/Amanda/Documents/final results/results_graph/watershed_modified_circle/20180924_140748_watershed_circle.png	1	1	0	2	3	2	4	1	1	0	1	1	0.666667	1.33333
207	C:/Users/Amanda/Documents/final results/results_graph/watershed_modified_circle/20180924_140915_watershed_circle.png	1	0	0	1	3	0	0	2	2	1	3	9	0	0
209	C:/Users/Amanda/Documents/final results/results_graph/watershed_modified_circle/20180924_141019_watershed_circle.png	6	0	2	8	3	2	4	-5	0	6	1	1	0.222222	0.444444
213	C:/Users/Amanda/Documents/final results/results_graph/watershed_modified_circle/20180924_141059_watershed_circle.png	8	1	1	10	3	2	4	-7	0	8	1	1	0.181818	0.363636
214	C:/Users/Amanda/Documents/final results/results_graph/watershed_modified_circle/20180924_141227_watershed_circle.png	3	0	1	4	3	1	2	-1	0	3	2	4	0.166667	0.333333
230	C:/Users/Amanda/Documents/final results/results_graph/watershed_modified_circle/20180924_141322_watershed_circle.png	2	1	0	3	3	2	4	0	0	1	1	1	0.5	1
4	C:/Users/Amanda/Documents/final results/results_graph/watershed_modified_circle/20180924_133647_watershed_circle.png	1	0	1	2	4	1	2	2	2	1	3	9	0.2	0.4
6	C:/Users/Amanda/Documents/final results/results_graph/watershed_modified_circle/20180924_133653_watershed_circle.png	2	2	0	4	4	4	8	0	0	0	0	0	1	2
31	C:/Users/Amanda/Documents/final results/results_graph/watershed_modified_circle/20180924_133852_watershed_circle.png	3	0	0	3	4	2	4	1	1	1	2	4	0.4	0.8
64	C:/Users/Amanda/Documents/final results/results_graph/watershed_modified_circle/20180924_134138_watershed_circle.png	1	2	0	3	4	3	6	1	1	0	1	1	0.75	1.5
66	C:/Users/Amanda/Documents/final results/results_graph/watershed_modified_circle/20180924_134146_watershed_circle.png	1	2	0	3	4	3	6	1	1	0	1	1	0.75	1.5
70	C:/Users/Amanda/Documents/final results/results_graph/watershed_modified_circle/20180924_134212_watershed_circle.png	1	0	2	3	4	2	4	1	1	1	2	4	0.4	0.8
83	C:/Users/Amanda/Documents/final results/results_graph/watershed_modified_circle/20180924_134345_watershed_circle.png	1	1	1	3	4	3	6	1	1	0	1	1	0.75	1.5
84	C:/Users/Amanda/Documents/final results/results_graph/watershed_modified_circle/20180924_134347_watershed_circle.png	2	0	0	2	4	2	4	2	2	0	2	4	0.5	1
110	C:/Users/Amanda/Documents/final results/results_graph/watershed_modified_circle/20180924_134835_watershed_circle.png	1	1	1	3	4	3	6	1	1	0	1	1	0.75	1.5
113	C:/Users/Amanda/Documents/final results/results_graph/watershed_modified_circle/20180924_134931_watershed_circle.png	3	0	1	4	4	2	4	0	0	2	2	4	0.333333	0.666667
121	C:/Users/Amanda/Documents/final results/results_graph/watershed_modified_circle/20180924_135347_watershed_circle.png	3	1	2	6	4	4	8	-2	0	2	0	0	0.666667	1.33333
125	C:/Users/Amanda/Documents/final results/results_graph/watershed_modified_circle/20180924_135415_watershed_circle.png	3	0	1	4	4	4	8	0	0	0	0	0	1	2
134	C:/Users/Amanda/Documents/final results/results_graph/watershed_modified_circle/20180924_135518_watershed_circle.png	0	0	1	1	4	1	2	3	3	0	3	9	0.25	0.5
135	C:/Users/Amanda/Documents/final results/results_graph/watershed_modified_circle/20180924_135520_watershed_circle.png	1	2	1	4	4	2	4	0	0	2	2	4	0.333333	0.666667
151	C:/Users/Amanda/Documents/final results/results_graph/watershed_modified_circle/20180924_135639_watershed_circle.png	2	1	1	4	4	1	2	0	0	3	3	9	0.142857	0.285714
163	C:/Users/Amanda/Documents/final results/results_graph/watershed_modified_circle/20180924_135757_watershed_circle.png	1	0	2	3	4	2	4	1	1	1	2	4	0.4	0.8
177	C:/Users/Amanda/Documents/final results/results_graph/watershed_modified_circle/20180924_140148_watershed_circle.png	5	1	2	8	4	1	2	-4	0	7	3	9	0.0909091	0.181818
184	C:/Users/Amanda/Documents/final results/results_graph/watershed_modified_circle/20180924_140330_watershed_circle.png	2	2	2	6	4	4	8	-2	0	2	0	0	0.666667	1.33333
187	C:/Users/Amanda/Documents/final results/results_graph/watershed_modified_circle/20180924_140511_watershed_circle.png	0	0	1	1	4	1	2	3	3	0	3	9	0.25	0.5
188	C:/Users/Amanda/Documents/final results/results_graph/watershed_modified_circle/20180924_140550_watershed_circle.png	3	0	1	4	4	3	6	0	0	1	1	1	0.6	1.2
197	C:/Users/Amanda/Documents/final results/results_graph/watershed_modified_circle/20180924_140753_watershed_circle.png	4	0	0	4	4	3	6	0	0	1	1	1	0.6	1.2
204	C:/Users/Amanda/Documents/final results/results_graph/watershed_modified_circle/20180924_140855_watershed_circle.png	2	1	1	4	4	3	6	0	0	1	1	1	0.6	1.2
205	C:/Users/Amanda/Documents/final results/results_graph/watershed_modified_circle/20180924_140902_watershed_circle.png	3	1	1	5	4	4	8	-1	0	1	0	0	0.8	1.6
223	C:/Users/Amanda/Documents/final results/results_graph/watershed_modified_circle/20180924_141258_watershed_circle.png	1	0	1	2	4	2	4	2	2	0	2	4	0.5	1
241	C:/Users/Amanda/Documents/final results/results_graph/watershed_modified_circle/20180924_141354_watershed_circle.png	4	0	1	5	4	3	6	-1	0	2	1	1	0.5	1
250	C:/Users/Amanda/Documents/final results/results_graph/watershed_modified_circle/20180924_141420_watershed_circle.png	2	0	1	3	4	3	6	1	1	0	1	1	0.75	1.5
254	C:/Users/Amanda/Documents/final results/results_graph/watershed_modified_circle/20180924_141435_watershed_circle.png	2	2	1	5	4	4	8	-1	0	1	0	0	0.8	1.6
5	C:/Users/Amanda/Documents/final results/results_graph/watershed_modified_circle/20180924_133649_watershed_circle.png	2	1	2	5	5	4	8	0	0	1	1	1	0.666667	1.33333
7	C:/Users/Amanda/Documents/final results/results_graph/watershed_modified_circle/20180924_133656_watershed_circle.png	1	1	2	4	5	4	8	1	1	0	1	1	0.8	1.6
15	C:/Users/Amanda/Documents/final results/results_graph/watershed_modified_circle/20180924_133732_watershed_circle.png	1	1	1	3	5	3	6	2	2	0	2	4	0.6	1.2
36	C:/Users/Amanda/Documents/final results/results_graph/watershed_modified_circle/20180924_133909_watershed_circle.png	2	2	0	4	5	4	8	1	1	0	1	1	0.8	1.6
62	C:/Users/Amanda/Documents/final results/results_graph/watershed_modified_circle/20180924_134131_watershed_circle.png	2	1	0	3	5	3	6	2	2	0	2	4	0.6	1.2
86	C:/Users/Amanda/Documents/final results/results_graph/watershed_modified_circle/20180924_134358_watershed_circle.png	2	0	0	2	5	2	4	3	3	0	3	9	0.4	0.8
95	C:/Users/Amanda/Documents/final results/results_graph/watershed_modified_circle/20180924_134504_watershed_circle.png	1	0	1	2	5	2	4	3	3	0	3	9	0.4	0.8
101	C:/Users/Amanda/Documents/final results/results_graph/watershed_modified_circle/20180924_134707_watershed_circle.png	1	1	2	4	5	4	8	1	1	0	1	1	0.8	1.6
103	C:/Users/Amanda/Documents/final results/results_graph/watershed_modified_circle/20180924_134800_watershed_circle.png	2	1	0	3	5	3	6	2	2	0	2	4	0.6	1.2
118	C:/Users/Amanda/Documents/final results/results_graph/watershed_modified_circle/20180924_135029_watershed_circle.png	4	3	0	7	5	5	10	-2	0	2	0	0	0.714286	1.42857
158	C:/Users/Amanda/Documents/final results/results_graph/watershed_modified_circle/20180924_135712_watershed_circle.png	3	3	2	8	5	4	8	-3	0	4	1	1	0.444444	0.888889
166	C:/Users/Amanda/Documents/final results/results_graph/watershed_modified_circle/20180924_135812_watershed_circle.png	2	1	2	5	5	4	8	0	0	1	1	1	0.666667	1.33333
182	C:/Users/Amanda/Documents/final results/results_graph/watershed_modified_circle/20180924_140308_watershed_circle.png	3	0	1	4	5	2	4	1	1	2	3	9	0.285714	0.571429
185	C:/Users/Amanda/Documents/final results/results_graph/watershed_modified_circle/20180924_140343_watershed_circle.png	2	1	2	5	5	4	8	0	0	1	1	1	0.666667	1.33333
203	C:/Users/Amanda/Documents/final results/results_graph/watershed_modified_circle/20180924_140853_watershed_circle.png	5	0	0	5	5	4	8	0	0	1	1	1	0.666667	1.33333
211	C:/Users/Amanda/Documents/final results/results_graph/watershed_modified_circle/20180924_141047_watershed_circle.png	1	0	0	1	5	0	0	4	4	1	5	25	0	0
219	C:/Users/Amanda/Documents/final results/results_graph/watershed_modified_circle/20180924_141249_watershed_circle.png	1	2	1	4	5	4	8	1	1	0	1	1	0.8	1.6
233	C:/Users/Amanda/Documents/final results/results_graph/watershed_modified_circle/20180924_141328_watershed_circle.png	5	0	2	7	5	3	6	-2	0	4	2	4	0.333333	0.666667
248	C:/Users/Amanda/Documents/final results/results_graph/watershed_modified_circle/20180924_141413_watershed_circle.png	1	1	0	2	5	2	4	3	3	0	3	9	0.4	0.8
249	C:/Users/Amanda/Documents/final results/results_graph/watershed_modified_circle/20180924_141415_watershed_circle.png	4	0	2	6	5	6	12	-1	0	0	-1	1	1.2	2.4
16	C:/Users/Amanda/Documents/final results/results_graph/watershed_modified_circle/20180924_133734_watershed_circle.png	1	1	2	4	6	4	8	2	2	0	2	4	0.666667	1.33333
21	C:/Users/Amanda/Documents/final results/results_graph/watershed_modified_circle/20180924_133807_watershed_circle.png	5	2	2	9	6	6	12	-3	0	3	0	0	0.666667	1.33333
22	C:/Users/Amanda/Documents/final results/results_graph/watershed_modified_circle/20180924_133811_watershed_circle.png	1	0	2	3	6	2	4	3	3	1	4	16	0.285714	0.571429
25	C:/Users/Amanda/Documents/final results/results_graph/watershed_modified_circle/20180924_133826_watershed_circle.png	4	2	0	6	6	5	10	0	0	1	1	1	0.714286	1.42857
44	C:/Users/Amanda/Documents/final results/results_graph/watershed_modified_circle/20180924_133946_watershed_circle.png	1	2	2	5	6	4	8	1	1	1	2	4	0.571429	1.14286
54	C:/Users/Amanda/Documents/final results/results_graph/watershed_modified_circle/20180924_134040_watershed_circle.png	1	1	1	3	6	2	4	3	3	1	4	16	0.285714	0.571429
88	C:/Users/Amanda/Documents/final results/results_graph/watershed_modified_circle/20180924_134403_watershed_circle.png	2	3	0	5	6	5	10	1	1	0	1	1	0.833333	1.66667
89	C:/Users/Amanda/Documents/final results/results_graph/watershed_modified_circle/20180924_134408_watershed_circle.png	2	1	2	5	6	5	10	1	1	0	1	1	0.833333	1.66667
97	C:/Users/Amanda/Documents/final results/results_graph/watershed_modified_circle/20180924_134519_watershed_circle.png	5	2	0	7	6	4	8	-1	0	3	2	4	0.444444	0.888889
102	C:/Users/Amanda/Documents/final results/results_graph/watershed_modified_circle/20180924_134720_watershed_circle.png	3	1	1	5	6	3	6	1	1	2	3	9	0.375	0.75
107	C:/Users/Amanda/Documents/final results/results_graph/watershed_modified_circle/20180924_134817_watershed_circle.png	3	1	1	5	6	5	10	1	1	0	1	1	0.833333	1.66667
119	C:/Users/Amanda/Documents/final results/results_graph/watershed_modified_circle/20180924_135341_watershed_circle.png	4	2	3	9	6	4	8	-3	0	5	2	4	0.363636	0.727273
120	C:/Users/Amanda/Documents/final results/results_graph/watershed_modified_circle/20180924_135343_watershed_circle.png	3	0	5	8	6	5	10	-2	0	3	1	1	0.555556	1.11111
128	C:/Users/Amanda/Documents/final results/results_graph/watershed_modified_circle/20180924_135435_watershed_circle.png	2	1	2	5	6	4	8	1	1	1	2	4	0.571429	1.14286
129	C:/Users/Amanda/Documents/final results/results_graph/watershed_modified_circle/20180924_135441_watershed_circle.png	4	1	2	7	6	6	12	-1	0	1	0	0	0.857143	1.71429
133	C:/Users/Amanda/Documents/final results/results_graph/watershed_modified_circle/20180924_135516_watershed_circle.png	1	1	0	2	6	1	2	4	4	1	5	25	0.142857	0.285714
153	C:/Users/Amanda/Documents/final results/results_graph/watershed_modified_circle/20180924_135643_watershed_circle.png	3	1	5	9	6	5	10	-3	0	4	1	1	0.5	1
161	C:/Users/Amanda/Documents/final results/results_graph/watershed_modified_circle/20180924_135725_watershed_circle.png	1	2	1	4	6	3	6	2	2	1	3	9	0.428571	0.857143
167	C:/Users/Amanda/Documents/final results/results_graph/watershed_modified_circle/20180924_135819_watershed_circle.png	2	0	4	6	6	4	8	0	0	2	2	4	0.5	1
179	C:/Users/Amanda/Documents/final results/results_graph/watershed_modified_circle/20180924_140251_watershed_circle.png	3	1	1	5	6	2	4	1	1	3	4	16	0.222222	0.444444
195	C:/Users/Amanda/Documents/final results/results_graph/watershed_modified_circle/20180924_140742_watershed_circle.png	0	1	0	1	6	1	2	5	5	0	5	25	0.166667	0.333333
198	C:/Users/Amanda/Documents/final results/results_graph/watershed_modified_circle/20180924_140755_watershed_circle.png	2	0	0	2	6	2	4	4	4	0	4	16	0.333333	0.666667
208	C:/Users/Amanda/Documents/final results/results_graph/watershed_modified_circle/20180924_141002_watershed_circle.png	4	1	1	6	6	4	8	0	0	2	2	4	0.5	1
216	C:/Users/Amanda/Documents/final results/results_graph/watershed_modified_circle/20180924_141243_watershed_circle.png	1	3	2	6	6	5	10	0	0	1	1	1	0.714286	1.42857
221	C:/Users/Amanda/Documents/final results/results_graph/watershed_modified_circle/20180924_141253_watershed_circle.png	2	1	0	3	6	2	4	3	3	1	4	16	0.285714	0.571429
225	C:/Users/Amanda/Documents/final results/results_graph/watershed_modified_circle/20180924_141304_watershed_circle.png	0	3	1	4	6	4	8	2	2	0	2	4	0.666667	1.33333
231	C:/Users/Amanda/Documents/final results/results_graph/watershed_modified_circle/20180924_141324_watershed_circle.png	1	3	2	6	6	5	10	0	0	1	1	1	0.714286	1.42857
258	C:/Users/Amanda/Documents/final results/results_graph/watershed_modified_circle/20180924_141446_watershed_circle.png	3	1	1	5	6	4	8	1	1	1	2	4	0.571429	1.14286
2	C:/Users/Amanda/Documents/final results/results_graph/watershed_modified_circle/20180924_133640_watershed_circle.png	7	3	1	11	7	6	12	-4	0	5	1	1	0.5	1
12	C:/Users/Amanda/Documents/final results/results_graph/watershed_modified_circle/20180924_133724_watershed_circle.png	0	5	1	6	7	6	12	1	1	0	1	1	0.857143	1.71429
20	C:/Users/Amanda/Documents/final results/results_graph/watershed_modified_circle/20180924_133800_watershed_circle.png	0	0	3	3	7	3	6	4	4	0	4	16	0.428571	0.857143
41	C:/Users/Amanda/Documents/final results/results_graph/watershed_modified_circle/20180924_133933_watershed_circle.png	3	0	2	5	7	5	10	2	2	0	2	4	0.714286	1.42857
63	C:/Users/Amanda/Documents/final results/results_graph/watershed_modified_circle/20180924_134135_watershed_circle.png	2	2	1	5	7	4	8	2	2	1	3	9	0.5	1
73	C:/Users/Amanda/Documents/final results/results_graph/watershed_modified_circle/20180924_134253_watershed_circle.png	4	1	1	6	7	6	12	1	1	0	1	1	0.857143	1.71429
96	C:/Users/Amanda/Documents/final results/results_graph/watershed_modified_circle/20180924_134506_watershed_circle.png	1	2	1	4	7	4	8	3	3	0	3	9	0.571429	1.14286
109	C:/Users/Amanda/Documents/final results/results_graph/watershed_modified_circle/20180924_134833_watershed_circle.png	3	2	0	5	7	4	8	2	2	1	3	9	0.5	1
111	C:/Users/Amanda/Documents/final results/results_graph/watershed_modified_circle/20180924_134912_watershed_circle.png	3	2	2	7	7	5	10	0	0	2	2	4	0.555556	1.11111
112	C:/Users/Amanda/Documents/final results/results_graph/watershed_modified_circle/20180924_134920_watershed_circle.png	2	4	0	6	7	5	10	1	1	1	2	4	0.625	1.25
130	C:/Users/Amanda/Documents/final results/results_graph/watershed_modified_circle/20180924_135446_watershed_circle.png	3	1	2	6	7	4	8	1	1	2	3	9	0.444444	0.888889
140	C:/Users/Amanda/Documents/final results/results_graph/watershed_modified_circle/20180924_135546_watershed_circle.png	1	2	2	5	7	5	10	2	2	0	2	4	0.714286	1.42857
145	C:/Users/Amanda/Documents/final results/results_graph/watershed_modified_circle/20180924_135610_watershed_circle.png	4	1	3	8	7	4	8	-1	0	4	3	9	0.363636	0.727273
152	C:/Users/Amanda/Documents/final results/results_graph/watershed_modified_circle/20180924_135641_watershed_circle.png	6	1	1	8	7	4	8	-1	0	4	3	9	0.363636	0.727273
160	C:/Users/Amanda/Documents/final results/results_graph/watershed_modified_circle/20180924_135718_watershed_circle.png	4	0	3	7	7	4	8	0	0	3	3	9	0.4	0.8
173	C:/Users/Amanda/Documents/final results/results_graph/watershed_modified_circle/20180924_140039_watershed_circle.png	6	0	4	10	7	5	10	-3	0	5	2	4	0.416667	0.833333
194	C:/Users/Amanda/Documents/final results/results_graph/watershed_modified_circle/20180924_140729_watershed_circle.png	2	1	1	4	7	3	6	3	3	1	4	16	0.375	0.75
226	C:/Users/Amanda/Documents/final results/results_graph/watershed_modified_circle/20180924_141309_watershed_circle.png	1	1	3	5	7	4	8	2	2	1	3	9	0.5	1
227	C:/Users/Amanda/Documents/final results/results_graph/watershed_modified_circle/20180924_141311_watershed_circle.png	1	1	2	4	7	2	4	3	3	2	5	25	0.222222	0.444444
232	C:/Users/Amanda/Documents/final results/results_graph/watershed_modified_circle/20180924_141326_watershed_circle.png	2	1	1	4	7	4	8	3	3	0	3	9	0.571429	1.14286
234	C:/Users/Amanda/Documents/final results/results_graph/watershed_modified_circle/20180924_141335_watershed_circle.png	4	2	1	7	7	6	12	0	0	1	1	1	0.75	1.5
235	C:/Users/Amanda/Documents/final results/results_graph/watershed_modified_circle/20180924_141337_watershed_circle.png	2	1	1	4	7	4	8	3	3	0	3	9	0.571429	1.14286
242	C:/Users/Amanda/Documents/final results/results_graph/watershed_modified_circle/20180924_141356_watershed_circle.png	0	4	1	5	7	4	8	2	2	1	3	9	0.5	1
244	C:/Users/Amanda/Documents/final results/results_graph/watershed_modified_circle/20180924_141403_watershed_circle.png	2	2	3	7	7	6	12	0	0	1	1	1	0.75	1.5
245	C:/Users/Amanda/Documents/final results/results_graph/watershed_modified_circle/20180924_141405_watershed_circle.png	1	1	2	4	7	4	8	3	3	0	3	9	0.571429	1.14286
247	C:/Users/Amanda/Documents/final results/results_graph/watershed_modified_circle/20180924_141411_watershed_circle.png	2	1	1	4	7	3	6	3	3	1	4	16	0.375	0.75
259	C:/Users/Amanda/Documents/final results/results_graph/watershed_modified_circle/20180924_141448_watershed_circle.png	2	1	1	4	7	4	8	3	3	0	3	9	0.571429	1.14286
11	C:/Users/Amanda/Documents/final results/results_graph/watershed_modified_circle/20180924_133717_watershed_circle.png	6	0	2	8	8	7	14	0	0	1	1	1	0.777778	1.55556
13	C:/Users/Amanda/Documents/final results/results_graph/watershed_modified_circle/20180924_133726_watershed_circle.png	3	2	4	9	8	7	14	-1	0	2	1	1	0.7	1.4
24	C:/Users/Amanda/Documents/final results/results_graph/watershed_modified_circle/20180924_133822_watershed_circle.png	1	0	2	3	8	2	4	5	5	1	6	36	0.222222	0.444444
33	C:/Users/Amanda/Documents/final results/results_graph/watershed_modified_circle/20180924_133856_watershed_circle.png	2	0	2	4	8	3	6	4	4	1	5	25	0.333333	0.666667
37	C:/Users/Amanda/Documents/final results/results_graph/watershed_modified_circle/20180924_133915_watershed_circle.png	4	3	1	8	8	7	14	0	0	1	1	1	0.777778	1.55556
38	C:/Users/Amanda/Documents/final results/results_graph/watershed_modified_circle/20180924_133922_watershed_circle.png	4	2	0	6	8	5	10	2	2	1	3	9	0.555556	1.11111
47	C:/Users/Amanda/Documents/final results/results_graph/watershed_modified_circle/20180924_134012_watershed_circle.png	1	3	1	5	8	5	10	3	3	0	3	9	0.625	1.25
53	C:/Users/Amanda/Documents/final results/results_graph/watershed_modified_circle/20180924_134038_watershed_circle.png	3	0	1	4	8	4	8	4	4	0	4	16	0.5	1
59	C:/Users/Amanda/Documents/final results/results_graph/watershed_modified_circle/20180924_134120_watershed_circle.png	3	3	1	7	8	7	14	1	1	0	1	1	0.875	1.75
61	C:/Users/Amanda/Documents/final results/results_graph/watershed_modified_circle/20180924_134129_watershed_circle.png	2	4	1	7	8	6	12	1	1	1	2	4	0.666667	1.33333
85	C:/Users/Amanda/Documents/final results/results_graph/watershed_modified_circle/20180924_134354_watershed_circle.png	8	1	1	10	8	8	16	-2	0	2	0	0	0.8	1.6
99	C:/Users/Amanda/Documents/final results/results_graph/watershed_modified_circle/20180924_134622_watershed_circle.png	3	0	4	7	8	5	10	1	1	2	3	9	0.5	1
104	C:/Users/Amanda/Documents/final results/results_graph/watershed_modified_circle/20180924_134811_watershed_circle.png	1	0	4	5	8	4	8	3	3	1	4	16	0.444444	0.888889
116	C:/Users/Amanda/Documents/final results/results_graph/watershed_modified_circle/20180924_135018_watershed_circle.png	7	2	3	12	8	6	12	-4	0	6	2	4	0.428571	0.857143
123	C:/Users/Amanda/Documents/final results/results_graph/watershed_modified_circle/20180924_135354_watershed_circle.png	2	2	0	4	8	4	8	4	4	0	4	16	0.5	1
126	C:/Users/Amanda/Documents/final results/results_graph/watershed_modified_circle/20180924_135424_watershed_circle.png	4	2	2	8	8	5	10	0	0	3	3	9	0.454545	0.909091
132	C:/Users/Amanda/Documents/final results/results_graph/watershed_modified_circle/20180924_135514_watershed_circle.png	1	1	1	3	8	3	6	5	5	0	5	25	0.375	0.75
141	C:/Users/Amanda/Documents/final results/results_graph/watershed_modified_circle/20180924_135548_watershed_circle.png	4	1	2	7	8	6	12	1	1	1	2	4	0.666667	1.33333
147	C:/Users/Amanda/Documents/final results/results_graph/watershed_modified_circle/20180924_135630_watershed_circle.png	3	2	3	8	8	6	12	0	0	2	2	4	0.6	1.2
159	C:/Users/Amanda/Documents/final results/results_graph/watershed_modified_circle/20180924_135716_watershed_circle.png	6	2	2	10	8	8	16	-2	0	2	0	0	0.8	1.6
172	C:/Users/Amanda/Documents/final results/results_graph/watershed_modified_circle/20180924_140028_watershed_circle.png	4	0	2	6	8	6	12	2	2	0	2	4	0.75	1.5
174	C:/Users/Amanda/Documents/final results/results_graph/watershed_modified_circle/20180924_140041_watershed_circle.png	4	2	1	7	8	6	12	1	1	1	2	4	0.666667	1.33333
176	C:/Users/Amanda/Documents/final results/results_graph/watershed_modified_circle/20180924_140056_watershed_circle.png	1	1	1	3	8	2	4	5	5	1	6	36	0.222222	0.444444
201	C:/Users/Amanda/Documents/final results/results_graph/watershed_modified_circle/20180924_140827_watershed_circle.png	3	0	0	3	8	1	2	5	5	2	7	49	0.1	0.2
224	C:/Users/Amanda/Documents/final results/results_graph/watershed_modified_circle/20180924_141302_watershed_circle.png	5	1	1	7	8	5	10	1	1	2	3	9	0.5	1
229	C:/Users/Amanda/Documents/final results/results_graph/watershed_modified_circle/20180924_141317_watershed_circle.png	5	3	2	10	8	8	16	-2	0	2	0	0	0.8	1.6
238	C:/Users/Amanda/Documents/final results/results_graph/watershed_modified_circle/20180924_141343_watershed_circle.png	6	1	1	8	8	6	12	0	0	2	2	4	0.6	1.2
239	C:/Users/Amanda/Documents/final results/results_graph/watershed_modified_circle/20180924_141348_watershed_circle.png	3	3	1	7	8	5	10	1	1	2	3	9	0.5	1
240	C:/Users/Amanda/Documents/final results/results_graph/watershed_modified_circle/20180924_141350_watershed_circle.png	4	2	3	9	8	8	16	-1	0	1	0	0	0.888889	1.77778
243	C:/Users/Amanda/Documents/final results/results_graph/watershed_modified_circle/20180924_141358_watershed_circle.png	1	3	4	8	8	8	16	0	0	0	0	0	1	2
246	C:/Users/Amanda/Documents/final results/results_graph/watershed_modified_circle/20180924_141407_watershed_circle.png	0	2	1	3	8	3	6	5	5	0	5	25	0.375	0.75
1	C:/Users/Amanda/Documents/final results/results_graph/watershed_modified_circle/20180924_133638_watershed_circle.png	4	1	0	5	9	4	8	4	4	1	5	25	0.4	0.8
28	C:/Users/Amanda/Documents/final results/results_graph/watershed_modified_circle/20180924_133841_watershed_circle.png	7	0	3	10	9	6	12	-1	0	4	3	9	0.461538	0.923077
32	C:/Users/Amanda/Documents/final results/results_graph/watershed_modified_circle/20180924_133854_watershed_circle.png	3	2	1	6	9	5	10	3	3	1	4	16	0.5	1
39	C:/Users/Amanda/Documents/final results/results_graph/watershed_modified_circle/20180924_133924_watershed_circle.png	0	2	2	4	9	4	8	5	5	0	5	25	0.444444	0.888889
49	C:/Users/Amanda/Documents/final results/results_graph/watershed_modified_circle/20180924_134018_watershed_circle.png	5	2	3	10	9	7	14	-1	0	3	2	4	0.583333	1.16667
52	C:/Users/Amanda/Documents/final results/results_graph/watershed_modified_circle/20180924_134029_watershed_circle.png	5	4	1	10	9	8	16	-1	0	2	1	1	0.727273	1.45455
55	C:/Users/Amanda/Documents/final results/results_graph/watershed_modified_circle/20180924_134042_watershed_circle.png	3	0	4	7	9	7	14	2	2	0	2	4	0.777778	1.55556
58	C:/Users/Amanda/Documents/final results/results_graph/watershed_modified_circle/20180924_134110_watershed_circle.png	3	0	2	5	9	4	8	4	4	1	5	25	0.4	0.8
68	C:/Users/Amanda/Documents/final results/results_graph/watershed_modified_circle/20180924_134157_watershed_circle.png	5	1	2	8	9	7	14	1	1	1	2	4	0.7	1.4
69	C:/Users/Amanda/Documents/final results/results_graph/watershed_modified_circle/20180924_134210_watershed_circle.png	5	0	1	6	9	5	10	3	3	1	4	16	0.5	1
71	C:/Users/Amanda/Documents/final results/results_graph/watershed_modified_circle/20180924_134225_watershed_circle.png	3	2	2	7	9	6	12	2	2	1	3	9	0.6	1.2
72	C:/Users/Amanda/Documents/final results/results_graph/watershed_modified_circle/20180924_134246_watershed_circle.png	3	3	0	6	9	4	8	3	3	2	5	25	0.363636	0.727273
82	C:/Users/Amanda/Documents/final results/results_graph/watershed_modified_circle/20180924_134343_watershed_circle.png	7	2	0	9	9	6	12	0	0	3	3	9	0.5	1
87	C:/Users/Amanda/Documents/final results/results_graph/watershed_modified_circle/20180924_134359_watershed_circle.png	2	1	4	7	9	7	14	2	2	0	2	4	0.777778	1.55556
90	C:/Users/Amanda/Documents/final results/results_graph/watershed_modified_circle/20180924_134413_watershed_circle.png	1	1	3	5	9	5	10	4	4	0	4	16	0.555556	1.11111
108	C:/Users/Amanda/Documents/final results/results_graph/watershed_modified_circle/20180924_134828_watershed_circle.png	5	1	4	10	9	6	12	-1	0	4	3	9	0.461538	0.923077
114	C:/Users/Amanda/Documents/final results/results_graph/watershed_modified_circle/20180924_135011_watershed_circle.png	3	1	2	6	9	6	12	3	3	0	3	9	0.666667	1.33333
124	C:/Users/Amanda/Documents/final results/results_graph/watershed_modified_circle/20180924_135400_watershed_circle.png	0	2	3	5	9	5	10	4	4	0	4	16	0.555556	1.11111
143	C:/Users/Amanda/Documents/final results/results_graph/watershed_modified_circle/20180924_135601_watershed_circle.png	2	2	3	7	9	5	10	2	2	2	4	16	0.454545	0.909091
154	C:/Users/Amanda/Documents/final results/results_graph/watershed_modified_circle/20180924_135646_watershed_circle.png	7	4	1	12	9	7	14	-3	0	5	2	4	0.5	1
155	C:/Users/Amanda/Documents/final results/results_graph/watershed_modified_circle/20180924_135655_watershed_circle.png	7	3	1	11	9	7	14	-2	0	4	2	4	0.538462	1.07692
164	C:/Users/Amanda/Documents/final results/results_graph/watershed_modified_circle/20180924_135808_watershed_circle.png	1	1	4	6	9	6	12	3	3	0	3	9	0.666667	1.33333
171	C:/Users/Amanda/Documents/final results/results_graph/watershed_modified_circle/20180924_140018_watershed_circle.png	6	2	3	11	9	8	16	-2	0	3	1	1	0.666667	1.33333
181	C:/Users/Amanda/Documents/final results/results_graph/watershed_modified_circle/20180924_140306_watershed_circle.png	5	3	1	9	9	5	10	0	0	4	4	16	0.384615	0.769231
210	C:/Users/Amanda/Documents/final results/results_graph/watershed_modified_circle/20180924_141045_watershed_circle.png	3	1	0	4	9	4	8	5	5	0	5	25	0.444444	0.888889
222	C:/Users/Amanda/Documents/final results/results_graph/watershed_modified_circle/20180924_141256_watershed_circle.png	3	3	1	7	9	5	10	2	2	2	4	16	0.454545	0.909091
228	C:/Users/Amanda/Documents/final results/results_graph/watershed_modified_circle/20180924_141315_watershed_circle.png	2	3	2	7	9	5	10	2	2	2	4	16	0.454545	0.909091
252	C:/Users/Amanda/Documents/final results/results_graph/watershed_modified_circle/20180924_141431_watershed_circle.png	1	3	0	4	9	3	6	5	5	1	6	36	0.3	0.6
255	C:/Users/Amanda/Documents/final results/results_graph/watershed_modified_circle/20180924_141437_watershed_circle.png	2	2	3	7	9	5	10	2	2	2	4	16	0.454545	0.909091
10	C:/Users/Amanda/Documents/final results/results_graph/watershed_modified_circle/20180924_133713_watershed_circle.png	1	2	2	5	10	4	8	5	5	1	6	36	0.363636	0.727273
23	C:/Users/Amanda/Documents/final results/results_graph/watershed_modified_circle/20180924_133820_watershed_circle.png	8	2	1	11	10	9	18	-1	0	2	1	1	0.75	1.5
29	C:/Users/Amanda/Documents/final results/results_graph/watershed_modified_circle/20180924_133843_watershed_circle.png	0	2	3	5	10	5	10	5	5	0	5	25	0.5	1
35	C:/Users/Amanda/Documents/final results/results_graph/watershed_modified_circle/20180924_133903_watershed_circle.png	2	3	3	8	10	7	14	2	2	1	3	9	0.636364	1.27273
40	C:/Users/Amanda/Documents/final results/results_graph/watershed_modified_circle/20180924_133926_watershed_circle.png	8	2	2	12	10	9	18	-2	0	3	1	1	0.692308	1.38462
42	C:/Users/Amanda/Documents/final results/results_graph/watershed_modified_circle/20180924_133935_watershed_circle.png	4	0	2	6	10	6	12	4	4	0	4	16	0.6	1.2
43	C:/Users/Amanda/Documents/final results/results_graph/watershed_modified_circle/20180924_133937_watershed_circle.png	3	0	0	3	10	2	4	7	7	1	8	64	0.181818	0.363636
45	C:/Users/Amanda/Documents/final results/results_graph/watershed_modified_circle/20180924_133959_watershed_circle.png	4	3	2	9	10	6	12	1	1	3	4	16	0.461538	0.923077
46	C:/Users/Amanda/Documents/final results/results_graph/watershed_modified_circle/20180924_134010_watershed_circle.png	1	2	1	4	10	3	6	6	6	1	7	49	0.272727	0.545455
56	C:/Users/Amanda/Documents/final results/results_graph/watershed_modified_circle/20180924_134053_watershed_circle.png	6	1	1	8	10	7	14	2	2	1	3	9	0.636364	1.27273
65	C:/Users/Amanda/Documents/final results/results_graph/watershed_modified_circle/20180924_134144_watershed_circle.png	4	2	0	6	10	6	12	4	4	0	4	16	0.6	1.2
74	C:/Users/Amanda/Documents/final results/results_graph/watershed_modified_circle/20180924_134310_watershed_circle.png	0	4	3	7	10	5	10	3	3	2	5	25	0.416667	0.833333
78	C:/Users/Amanda/Documents/final results/results_graph/watershed_modified_circle/20180924_134323_watershed_circle.png	7	1	3	11	10	9	18	-1	0	2	1	1	0.75	1.5
117	C:/Users/Amanda/Documents/final results/results_graph/watershed_modified_circle/20180924_135026_watershed_circle.png	3	2	1	6	10	6	12	4	4	0	4	16	0.6	1.2
136	C:/Users/Amanda/Documents/final results/results_graph/watershed_modified_circle/20180924_135529_watershed_circle.png	9	2	2	13	10	9	18	-3	0	4	1	1	0.642857	1.28571
138	C:/Users/Amanda/Documents/final results/results_graph/watershed_modified_circle/20180924_135535_watershed_circle.png	4	2	3	9	10	8	16	1	1	1	2	4	0.727273	1.45455
139	C:/Users/Amanda/Documents/final results/results_graph/watershed_modified_circle/20180924_135544_watershed_circle.png	4	3	2	9	10	7	14	1	1	2	3	9	0.583333	1.16667
142	C:/Users/Amanda/Documents/final results/results_graph/watershed_modified_circle/20180924_135555_watershed_circle.png	2	4	1	7	10	6	12	3	3	1	4	16	0.545455	1.09091
144	C:/Users/Amanda/Documents/final results/results_graph/watershed_modified_circle/20180924_135603_watershed_circle.png	3	0	6	9	10	6	12	1	1	3	4	16	0.461538	0.923077
148	C:/Users/Amanda/Documents/final results/results_graph/watershed_modified_circle/20180924_135632_watershed_circle.png	3	3	1	7	10	7	14	3	3	0	3	9	0.7	1.4
178	C:/Users/Amanda/Documents/final results/results_graph/watershed_modified_circle/20180924_140222_watershed_circle.png	2	1	2	5	10	4	8	5	5	1	6	36	0.363636	0.727273
236	C:/Users/Amanda/Documents/final results/results_graph/watershed_modified_circle/20180924_141339_watershed_circle.png	6	1	1	8	10	5	10	2	2	3	5	25	0.384615	0.769231
237	C:/Users/Amanda/Documents/final results/results_graph/watershed_modified_circle/20180924_141341_watershed_circle.png	5	2	3	10	10	7	14	0	0	3	3	9	0.538462	1.07692
251	C:/Users/Amanda/Documents/final results/results_graph/watershed_modified_circle/20180924_141422_watershed_circle.png	4	3	1	8	10	7	14	2	2	1	3	9	0.636364	1.27273
256	C:/Users/Amanda/Documents/final results/results_graph/watershed_modified_circle/20180924_141439_watershed_circle.png	6	2	3	11	10	8	16	-1	0	3	2	4	0.615385	1.23077
26	C:/Users/Amanda/Documents/final results/results_graph/watershed_modified_circle/20180924_133828_watershed_circle.png	3	2	3	8	11	6	12	3	3	2	5	25	0.461538	0.923077
30	C:/Users/Amanda/Documents/final results/results_graph/watershed_modified_circle/20180924_133848_watershed_circle.png	3	4	3	10	11	8	16	1	1	2	3	9	0.615385	1.23077
48	C:/Users/Amanda/Documents/final results/results_graph/watershed_modified_circle/20180924_134016_watershed_circle.png	4	1	2	7	11	6	12	4	4	1	5	25	0.5	1
80	C:/Users/Amanda/Documents/final results/results_graph/watershed_modified_circle/20180924_134334_watershed_circle.png	4	1	4	9	11	8	16	2	2	1	3	9	0.666667	1.33333
81	C:/Users/Amanda/Documents/final results/results_graph/watershed_modified_circle/20180924_134336_watershed_circle.png	3	2	2	7	11	7	14	4	4	0	4	16	0.636364	1.27273
106	C:/Users/Amanda/Documents/final results/results_graph/watershed_modified_circle/20180924_134815_watershed_circle.png	2	1	2	5	11	5	10	6	6	0	6	36	0.454545	0.909091
122	C:/Users/Amanda/Documents/final results/results_graph/watershed_modified_circle/20180924_135349_watershed_circle.png	4	3	5	12	11	11	22	-1	0	1	0	0	0.916667	1.83333
131	C:/Users/Amanda/Documents/final results/results_graph/watershed_modified_circle/20180924_135507_watershed_circle.png	4	1	5	10	11	8	16	1	1	2	3	9	0.615385	1.23077
146	C:/Users/Amanda/Documents/final results/results_graph/watershed_modified_circle/20180924_135621_watershed_circle.png	0	2	1	3	11	2	4	8	8	1	9	81	0.166667	0.333333
191	C:/Users/Amanda/Documents/final results/results_graph/watershed_modified_circle/20180924_140642_watershed_circle.png	3	1	2	6	11	5	10	5	5	1	6	36	0.416667	0.833333
18	C:/Users/Amanda/Documents/final results/results_graph/watershed_modified_circle/20180924_133741_watershed_circle.png	4	4	4	12	12	10	20	0	0	2	2	4	0.714286	1.42857
19	C:/Users/Amanda/Documents/final results/results_graph/watershed_modified_circle/20180924_133745_watershed_circle.png	5	3	1	9	12	7	14	3	3	2	5	25	0.5	1
50	C:/Users/Amanda/Documents/final results/results_graph/watershed_modified_circle/20180924_134021_watershed_circle.png	5	1	5	11	12	10	20	1	1	1	2	4	0.769231	1.53846
57	C:/Users/Amanda/Documents/final results/results_graph/watershed_modified_circle/20180924_134057_watershed_circle.png	9	0	2	11	12	8	16	1	1	3	4	16	0.533333	1.06667
67	C:/Users/Amanda/Documents/final results/results_graph/watershed_modified_circle/20180924_134155_watershed_circle.png	4	1	0	5	12	4	8	7	7	1	8	64	0.307692	0.615385
149	C:/Users/Amanda/Documents/final results/results_graph/watershed_modified_circle/20180924_135634_watershed_circle.png	6	4	3	13	12	8	16	-1	0	5	4	16	0.470588	0.941176
157	C:/Users/Amanda/Documents/final results/results_graph/watershed_modified_circle/20180924_135703_watershed_circle.png	5	2	3	10	12	9	18	2	2	1	3	9	0.692308	1.38462
168	C:/Users/Amanda/Documents/final results/results_graph/watershed_modified_circle/20180924_135821_watershed_circle.png	2	1	2	5	12	4	8	7	7	1	8	64	0.307692	0.615385
220	C:/Users/Amanda/Documents/final results/results_graph/watershed_modified_circle/20180924_141251_watershed_circle.png	3	3	2	8	12	5	10	4	4	3	7	49	0.333333	0.666667
257	C:/Users/Amanda/Documents/final results/results_graph/watershed_modified_circle/20180924_141444_watershed_circle.png	4	1	2	7	12	6	12	5	5	1	6	36	0.461538	0.923077
0	C:/Users/Amanda/Documents/final results/results_graph/watershed_modified_circle/20180924_133634_watershed_circle.png	8	2	1	11	13	8	16	2	2	3	5	25	0.5	1
17	C:/Users/Amanda/Documents/final results/results_graph/watershed_modified_circle/20180924_133737_watershed_circle.png	4	1	2	7	13	6	12	6	6	1	7	49	0.428571	0.857143
76	C:/Users/Amanda/Documents/final results/results_graph/watershed_modified_circle/20180924_134317_watershed_circle.png	3	4	4	11	13	9	18	2	2	2	4	16	0.6	1.2
77	C:/Users/Amanda/Documents/final results/results_graph/watershed_modified_circle/20180924_134321_watershed_circle.png	8	2	2	12	13	9	18	1	1	3	4	16	0.5625	1.125
94	C:/Users/Amanda/Documents/final results/results_graph/watershed_modified_circle/20180924_134457_watershed_circle.png	4	2	5	11	13	7	14	2	2	4	6	36	0.411765	0.823529
100	C:/Users/Amanda/Documents/final results/results_graph/watershed_modified_circle/20180924_134637_watershed_circle.png	7	2	2	11	13	9	18	2	2	2	4	16	0.6	1.2
27	C:/Users/Amanda/Documents/final results/results_graph/watershed_modified_circle/20180924_133835_watershed_circle.png	5	4	0	9	14	6	12	5	5	3	8	64	0.352941	0.705882
215	C:/Users/Amanda/Documents/final results/results_graph/watershed_modified_circle/20180924_141234_watershed_circle.png	6	1	1	8	14	6	12	6	6	2	8	64	0.375	0.75
189	C:/Users/Amanda/Documents/final results/results_graph/watershed_modified_circle/20180924_140556_watershed_circle.png	7	3	1	11	15	7	14	4	4	4	8	64	0.368421	0.736842
192	C:/Users/Amanda/Documents/final results/results_graph/watershed_modified_circle/20180924_140648_watershed_circle.png	5	2	2	9	16	7	14	7	7	2	9	81	0.388889	0.777778
	AVERAGE	2.83077	1.31154	1.5	5.64231	6.85385	4.28846	8.57692		1.60769	1.35385	2.56538	10.5038	0.534142	1.06828
	SUM	736	341	390	1467	1782	1115	2230		418	352	667
	MEDIAN	3	1	1	5	7	4	8	1	1	1	2
	STANDARD DEVIATION	2.02737	1.1654	1.25048	2.99919	3.19172	2.35085	4.7017	2.33272	1.8073	1.41072	1.98439
										8	8	9
										0	0	-1
									Precision	0.760055			RMSE
									Recall	0.727332			3.24096
									Accuracy	0.591512
