# Supplementary material for: Towards a Machine Vision-Based Yield Monitor for the Counting and Quality Mapping of Shallots
Source: Front Robot AI. 2021 Apr 16;8:627067. doi: 10.3389/frobt.2021.627067 (PMC8146908; doi:10.3389/frobt.2021.627067)
Supplement: Supplementary file 4 [file table2.xlsx]

## Sheet: Size Results
Image Name	Predicted Diameter (Pixels)	True Diameter (Pixels)	Predicted Diameter (mm)	True Diameter (mm)	Difference	Predicted Size Class	True Size Class	Correctly Predicted	Column1		Pixel Metric
	116	79	34.3555	23.3973	10.9582	SMALL	SMALL	TRUE	1		3.37646
	106	84	31.3938	24.8781	6.5157	SMALL	SMALL	TRUE	1
	104	85	30.8015	25.1743	5.62719	SMALL	SMALL	TRUE	1
	118	87	34.9478	25.7666	9.18121	SMALL	SMALL	TRUE	1
	142	91	42.0559	26.9513	15.1046	SMALL	SMALL	TRUE	1
20180924_135013_watershed_circle	102	91	30.2092	26.9513	3.25785	SMALL	SMALL	TRUE	1
	147	92	43.5367	27.2475	16.2892	SMALL	SMALL	TRUE	1
20180924_134131_watershed_circle	109	95	32.2823	28.136	4.14635	SMALL	SMALL	TRUE	1
	110	96	32.5785	28.4321	4.14635	SMALL	SMALL	TRUE	1
	121	98	35.8363	29.0245	6.81187	SMALL	SMALL	TRUE	1
	128	101	37.9095	29.913	7.99654	SMALL	SMALL	TRUE	1
	131	102	38.798	30.2092	8.58888	SMALL	SMALL	TRUE	1
	117	103	34.6517	30.5053	4.14635	SMALL	SMALL	TRUE	1
	127	104	37.6134	30.8015	6.81187	SMALL	SMALL	TRUE	1
	101	105	29.913	31.0977	-1.18467	SMALL	SMALL	TRUE	1
	103	106	30.5053	31.3938	-0.888504	SMALL	SMALL	TRUE	1
	136	108	40.2789	31.9862	8.29271	SMALL	SMALL	TRUE	1
	99	110	29.3206	32.5785	-3.25785	SMALL	SMALL	TRUE	1
	114	110	33.7632	32.5785	1.18467	SMALL	SMALL	TRUE	1
	105	114	31.0977	33.7632	-2.66551	SMALL	SMALL	TRUE	1
	142	114	42.0559	33.7632	8.29271	SMALL	SMALL	TRUE	1
	123	114	36.4287	33.7632	2.66551	SMALL	SMALL	TRUE	1
	142	115	42.0559	34.0593	7.99654	SMALL	SMALL	TRUE	1
	130	115	38.5019	34.0593	4.44252	SMALL	SMALL	TRUE	1
	136	116	40.2789	34.3555	5.92336	SMALL	SMALL	TRUE	1
	122	116	36.1325	34.3555	1.77701	SMALL	SMALL	TRUE	1
	106	116	31.3938	34.3555	-2.96168	SMALL	SMALL	TRUE	1
	146	117	43.2405	34.6517	8.58888	SMALL	SMALL	TRUE	1
	129	117	38.2057	34.6517	3.55402	SMALL	SMALL	TRUE	1
20180924_135812_watershed_circle	121	118	35.8363	34.9478	0.888504	SMALL	SMALL	TRUE	1
20180924_141422_watershed_circle	109	118	32.2823	34.9478	-2.66551	SMALL	SMALL	TRUE	1
	146	118	43.2405	34.9478	8.29271	SMALL	SMALL	TRUE	1
	147	119	43.5367	35.244	8.29271	SMALL	SMALL	TRUE	1
20180924_141341_watershed_circle	114	119	33.7632	35.244	-1.48084	SMALL	SMALL	TRUE	1
	133	120	39.3904	35.5402	3.85019	SMALL	SMALL	TRUE	1
	121	120	35.8363	35.5402	0.296168	SMALL	SMALL	TRUE	1
	110	120	32.5785	35.5402	-2.96168	SMALL	SMALL	TRUE	1
	120	121	35.5402	35.8363	-0.296168	SMALL	SMALL	TRUE	1
	124	121	36.7249	35.8363	0.888504	SMALL	SMALL	TRUE	1
	127	122	37.6134	36.1325	1.48084	SMALL	SMALL	TRUE	1
	111	122	32.8747	36.1325	-3.25785	SMALL	SMALL	TRUE	1
20180924_141444_watershed_circle	105	124	31.0977	36.7249	-5.62719	SMALL	SMALL	TRUE	1
	121	125	35.8363	37.021	-1.18467	SMALL	SMALL	TRUE	1
	132	126	39.0942	37.3172	1.77701	SMALL	SMALL	TRUE	1
20180924_134157_watershed_circle	139	126	41.1674	37.3172	3.85019	SMALL	SMALL	TRUE	1
	125	127	37.021	37.6134	-0.592336	SMALL	SMALL	TRUE	1
	130	128	38.5019	37.9095	0.592336	SMALL	SMALL	TRUE	1
	144	128	42.6482	37.9095	4.73869	SMALL	SMALL	TRUE	1
20180924_135548_watershed_circle	146	130	43.2405	38.5019	4.73869	SMALL	SMALL	TRUE	1
	138	130	40.8712	38.5019	2.36935	SMALL	SMALL	TRUE	1
	140	131	41.4635	38.798	2.66551	SMALL	SMALL	TRUE	1
20180924_133634_watershed_circle	144	133	42.6482	39.3904	3.25785	SMALL	SMALL	TRUE	1
	146	134	43.2405	39.6865	3.55402	SMALL	SMALL	TRUE	1
20180924_134448_watershed_circle	132	134	39.0942	39.6865	-0.592336	SMALL	SMALL	TRUE	1
20180924_134155_watershed_circle	104	134	30.8015	39.6865	-8.88504	SMALL	SMALL	TRUE	1
20180924_133935_watershed_circle	138	135	40.8712	39.9827	0.888504	SMALL	SMALL	TRUE	1
	143	135	42.352	39.9827	2.36935	SMALL	SMALL	TRUE	1
	121	136	35.8363	40.2789	-4.44252	SMALL	SMALL	TRUE	1
	138	137	40.8712	40.575	0.296168	SMALL	SMALL	TRUE	1
20180924_134345_watershed_circle	131	137	38.798	40.575	-1.77701	SMALL	SMALL	TRUE	1
20180924_141413_watershed_circle	143	139	42.352	41.1674	1.18467	SMALL	SMALL	TRUE	1
	143	141	42.352	41.7597	0.592336	SMALL	SMALL	TRUE	1
	126	141	37.3172	41.7597	-4.44252	SMALL	SMALL	TRUE	1
	110	144	32.5785	42.6482	-10.0697	SMALL	SMALL	TRUE	1
	128	144	37.9095	42.6482	-4.73869	SMALL	SMALL	TRUE	1
	145	144	42.9444	42.6482	0.296168	SMALL	SMALL	TRUE	1
20180924_133728_watershed_circle	147	145	43.5367	42.9444	0.592336	SMALL	SMALL	TRUE	1
	139	145	41.1674	42.9444	-1.77701	SMALL	SMALL	TRUE	1
	123	145	36.4287	42.9444	-6.5157	SMALL	SMALL	TRUE	1
	148	146	43.8329	43.2405	0.592336	SMALL	SMALL	TRUE	1
	133	146	39.3904	43.2405	-3.85019	SMALL	SMALL	TRUE	1
	117	146	34.6517	43.2405	-8.58888	SMALL	SMALL	TRUE	1
	140	147	41.4635	43.5367	-2.07318	SMALL	SMALL	TRUE	1
	148	147	43.8329	43.5367	0.296168	SMALL	SMALL	TRUE	1
20180924_134259_watershed_circle	147	147	43.5367	43.5367	0	SMALL	SMALL	TRUE	1
	114	149	33.7632	44.1291	-10.3659	SMALL	MEDIUM	FALSE	0
	108	149	31.9862	44.1291	-12.1429	SMALL	MEDIUM	FALSE	0
20180924_141335_watershed_circle	145	150	42.9444	44.4252	-1.48084	SMALL	MEDIUM	FALSE	0
	144	150	42.6482	44.4252	-1.77701	SMALL	MEDIUM	FALSE	0
20180924_133835_watershed_circle	141	150	41.7597	44.4252	-2.66551	SMALL	MEDIUM	FALSE	0
	141	152	41.7597	45.0176	-3.25785	SMALL	MEDIUM	FALSE	0
	129	153	38.2057	45.3137	-7.10804	SMALL	MEDIUM	FALSE	0
20180924_134813_watershed_circle	101	153	29.913	45.3137	-15.4007	SMALL	MEDIUM	FALSE	0
	113	153	33.467	45.3137	-11.8467	SMALL	MEDIUM	FALSE	0
20180924_134354_watershed_circle	126	155	37.3172	45.9061	-8.58888	SMALL	MEDIUM	FALSE	0
	138	155	40.8712	45.9061	-5.03486	SMALL	MEDIUM	FALSE	0
20180924_133826_watershed_circle	148	156	43.8329	46.2022	-2.36935	SMALL	MEDIUM	FALSE	0
	126	156	37.3172	46.2022	-8.88504	SMALL	MEDIUM	FALSE	0
	101	157	29.913	46.4984	-16.5854	SMALL	MEDIUM	FALSE	0
20180924_134308_watershed_circle	128	161	37.9095	47.6831	-9.77355	SMALL	MEDIUM	FALSE	0
	110	162	32.5785	47.9792	-15.4007	SMALL	MEDIUM	FALSE	0
	123	162	36.4287	47.9792	-11.5506	SMALL	MEDIUM	FALSE	0
	143	163	42.352	48.2754	-5.92336	SMALL	MEDIUM	FALSE	0
20180924_133638_watershed_circle	101	168	29.913	49.7562	-19.8433	SMALL	MEDIUM	FALSE	0
	113	168	33.467	49.7562	-16.2892	SMALL	MEDIUM	FALSE	0
	142	169	42.0559	50.0524	-7.99654	SMALL	MEDIUM	FALSE	0
	108	172	31.9862	50.9409	-18.9548	SMALL	MEDIUM	FALSE	0
	131	175	38.798	51.8294	-13.0314	SMALL	MEDIUM	FALSE	0
20180924_134227_watershed_circle	131	176	38.798	52.1256	-13.3276	SMALL	MEDIUM	FALSE	0
	132	184	39.0942	54.4949	-15.4007	SMALL	LARGE	FALSE	0
20180924_134744_watershed_circle	144	233	42.6482	69.0072	-26.359	SMALL	LARGE	FALSE	0
	155	79	45.9061	23.3973	22.5088	MEDIUM	SMALL	FALSE	0
	165	93	48.8677	27.5436	21.3241	MEDIUM	SMALL	FALSE	0
20180924_134120_watershed_circle	150	96	44.4252	28.4321	15.9931	MEDIUM	SMALL	FALSE	0
	171	98	50.6448	29.0245	21.6203	MEDIUM	SMALL	FALSE	0
	151	98	44.7214	29.0245	15.6969	MEDIUM	SMALL	FALSE	0
	158	100	46.7946	29.6168	17.1778	MEDIUM	SMALL	FALSE	0
	159	107	47.0907	31.69	15.4007	MEDIUM	SMALL	FALSE	0
	171	107	50.6448	31.69	18.9548	MEDIUM	SMALL	FALSE	0
	160	109	47.3869	32.2823	15.1046	MEDIUM	SMALL	FALSE	0
	170	113	50.3486	33.467	16.8816	MEDIUM	SMALL	FALSE	0
20180924_141348_watershed_circle	149	113	44.1291	33.467	10.6621	MEDIUM	SMALL	FALSE	0
20180924_141302_watershed_circle	172	114	50.9409	33.7632	17.1778	MEDIUM	SMALL	FALSE	0
	164	115	48.5716	34.0593	14.5122	MEDIUM	SMALL	FALSE	0
	151	115	44.7214	34.0593	10.6621	MEDIUM	SMALL	FALSE	0
	162	116	47.9792	34.3555	13.6237	MEDIUM	SMALL	FALSE	0
	173	116	51.2371	34.3555	16.8816	MEDIUM	SMALL	FALSE	0
	159	117	47.0907	34.6517	12.4391	MEDIUM	SMALL	FALSE	0
	158	119	46.7946	35.244	11.5506	MEDIUM	SMALL	FALSE	0
20180924_133924_watershed_circle	168	119	49.7562	35.244	14.5122	MEDIUM	SMALL	FALSE	0
	164	122	48.5716	36.1325	12.4391	MEDIUM	SMALL	FALSE	0
	181	123	53.6064	36.4287	17.1778	MEDIUM	SMALL	FALSE	0
20180924_141358_watershed_circle	172	123	50.9409	36.4287	14.5122	MEDIUM	SMALL	FALSE	0
	163	124	48.2754	36.7249	11.5506	MEDIUM	SMALL	FALSE	0
	150	125	44.4252	37.021	7.4042	MEDIUM	SMALL	FALSE	0
	156	126	46.2022	37.3172	8.88504	MEDIUM	SMALL	FALSE	0
	158	126	46.7946	37.3172	9.47738	MEDIUM	SMALL	FALSE	0
20180924_133922_watershed_circle	163	130	48.2754	38.5019	9.77355	MEDIUM	SMALL	FALSE	0
20180924_135632_watershed_circle	159	130	47.0907	38.5019	8.58888	MEDIUM	SMALL	FALSE	0
	150	131	44.4252	38.798	5.62719	MEDIUM	SMALL	FALSE	0
20180924_134800_watershed_circle	156	133	46.2022	39.3904	6.81187	MEDIUM	SMALL	FALSE	0
20180924_141435_watershed_circle	151	134	44.7214	39.6865	5.03486	MEDIUM	SMALL	FALSE	0
20180924_133653_watershed_circle	150	135	44.4252	39.9827	4.44252	MEDIUM	SMALL	FALSE	0
	179	135	53.0141	39.9827	13.0314	MEDIUM	SMALL	FALSE	0
	172	135	50.9409	39.9827	10.9582	MEDIUM	SMALL	FALSE	0
	151	136	44.7214	40.2789	4.44252	MEDIUM	SMALL	FALSE	0
20180924_134053_watershed_circle	173	137	51.2371	40.575	10.6621	MEDIUM	SMALL	FALSE	0
20180924_141309_watershed_circle	181	138	53.6064	40.8712	12.7352	MEDIUM	SMALL	FALSE	0
	180	138	53.3103	40.8712	12.4391	MEDIUM	SMALL	FALSE	0
	162	138	47.9792	40.8712	7.10804	MEDIUM	SMALL	FALSE	0
	150	139	44.4252	41.1674	3.25785	MEDIUM	SMALL	FALSE	0
20180924_133909_watershed_circle	152	140	45.0176	41.4635	3.55402	MEDIUM	SMALL	FALSE	0
	161	145	47.6831	42.9444	4.73869	MEDIUM	SMALL	FALSE	0
	170	145	50.3486	42.9444	7.4042	MEDIUM	SMALL	FALSE	0
20180924_133828_watershed_circle	159	146	47.0907	43.2405	3.85019	MEDIUM	SMALL	FALSE	0
	151	146	44.7214	43.2405	1.48084	MEDIUM	SMALL	FALSE	0
20180924_133824_watershed_circle	151	146	44.7214	43.2405	1.48084	MEDIUM	SMALL	FALSE	0
20180924_134833_watershed_circle	180	147	53.3103	43.5367	9.77355	MEDIUM	SMALL	FALSE	0
	181	147	53.6064	43.5367	10.0697	MEDIUM	SMALL	FALSE	0
	175	148	51.8294	43.8329	7.99654	MEDIUM	SMALL	FALSE	0
	171	149	50.6448	44.1291	6.5157	MEDIUM	MEDIUM	TRUE	1
	151	149	44.7214	44.1291	0.592336	MEDIUM	MEDIUM	TRUE	1
	149	149	44.1291	44.1291	0	MEDIUM	MEDIUM	TRUE	1
	173	150	51.2371	44.4252	6.81187	MEDIUM	MEDIUM	TRUE	1
20180924_134010_watershed_circle	173	150	51.2371	44.4252	6.81187	MEDIUM	MEDIUM	TRUE	1
20180924_134253_watershed_circle	173	151	51.2371	44.7214	6.5157	MEDIUM	MEDIUM	TRUE	1
	156	151	46.2022	44.7214	1.48084	MEDIUM	MEDIUM	TRUE	1
	155	152	45.9061	45.0176	0.888504	MEDIUM	MEDIUM	TRUE	1
	162	154	47.9792	45.6099	2.36935	MEDIUM	MEDIUM	TRUE	1
	159	154	47.0907	45.6099	1.48084	MEDIUM	MEDIUM	TRUE	1
	166	154	49.1639	45.6099	3.55402	MEDIUM	MEDIUM	TRUE	1
	153	155	45.3137	45.9061	-0.592336	MEDIUM	MEDIUM	TRUE	1
	177	157	52.4218	46.4984	5.92336	MEDIUM	MEDIUM	TRUE	1
20180924_134144_watershed_circle	157	157	46.4984	46.4984	0	MEDIUM	MEDIUM	TRUE	1
	168	158	49.7562	46.7946	2.96168	MEDIUM	MEDIUM	TRUE	1
	172	158	50.9409	46.7946	4.14635	MEDIUM	MEDIUM	TRUE	1
20180924_134835_watershed_circle	168	159	49.7562	47.0907	2.66551	MEDIUM	MEDIUM	TRUE	1
	150	159	44.4252	47.0907	-2.66551	MEDIUM	MEDIUM	TRUE	1
	171	159	50.6448	47.0907	3.55402	MEDIUM	MEDIUM	TRUE	1
	179	160	53.0141	47.3869	5.62719	MEDIUM	MEDIUM	TRUE	1
	156	161	46.2022	47.6831	-1.48084	MEDIUM	MEDIUM	TRUE	1
	168	162	49.7562	47.9792	1.77701	MEDIUM	MEDIUM	TRUE	1
	152	163	45.0176	48.2754	-3.25785	MEDIUM	MEDIUM	TRUE	1
20180924_134403_watershed_circle	174	164	51.5333	48.5716	2.96168	MEDIUM	MEDIUM	TRUE	1
20180924_134012_watershed_circle	175	164	51.8294	48.5716	3.25785	MEDIUM	MEDIUM	TRUE	1
20180924_134310_watershed_circle	169	166	50.0524	49.1639	0.888504	MEDIUM	MEDIUM	TRUE	1
20180924_134356_watershed_circle	155	166	45.9061	49.1639	-3.25785	MEDIUM	MEDIUM	TRUE	1
	149	167	44.1291	49.4601	-5.33103	MEDIUM	MEDIUM	TRUE	1
	166	169	49.1639	50.0524	-0.888504	MEDIUM	MEDIUM	TRUE	1
20180924_133649_watershed_circle	182	170	53.9026	50.3486	3.55402	MEDIUM	MEDIUM	TRUE	1
20180924_133724_watershed_circle	180	172	53.3103	50.9409	2.36935	MEDIUM	MEDIUM	TRUE	1
20180924_133848_watershed_circle	158	173	46.7946	51.2371	-4.44252	MEDIUM	MEDIUM	TRUE	1
	172	175	50.9409	51.8294	-0.888504	MEDIUM	MEDIUM	TRUE	1
	182	175	53.9026	51.8294	2.07318	MEDIUM	MEDIUM	TRUE	1
	165	176	48.8677	52.1256	-3.25785	MEDIUM	MEDIUM	TRUE	1
20180924_134349_watershed_circle	152	177	45.0176	52.4218	-7.4042	MEDIUM	MEDIUM	TRUE	1
	182	179	53.9026	53.0141	0.888504	MEDIUM	MEDIUM	TRUE	1
20180924_135354_watershed_circle	174	181	51.5333	53.6064	-2.07318	MEDIUM	MEDIUM	TRUE	1
20180924_134146_watershed_circle	167	183	49.4601	54.1988	-4.73869	MEDIUM	LARGE	FALSE	0
20180924_134125_watershed_circle	182	185	53.9026	54.7911	-0.888504	MEDIUM	LARGE	FALSE	0
	181	187	53.6064	55.3834	-1.77701	MEDIUM	LARGE	FALSE	0
	158	191	46.7946	56.5681	-9.77355	MEDIUM	LARGE	FALSE	0
	175	196	51.8294	58.049	-6.21953	MEDIUM	LARGE	FALSE	0
	202	91	59.826	26.9513	32.8747	LARGE	SMALL	FALSE	0
	227	102	67.2302	30.2092	37.021	LARGE	SMALL	FALSE	0
20180924_141339_watershed_circle	195	104	57.7528	30.8015	26.9513	LARGE	SMALL	FALSE	0
	240	111	71.0804	32.8747	38.2057	LARGE	SMALL	FALSE	0
20180924_135400_watershed_circle	191	122	56.5681	36.1325	20.4356	LARGE	SMALL	FALSE	0
	238	122	70.488	36.1325	34.3555	LARGE	SMALL	FALSE	0
20180924_133704_watershed_circle	198	123	58.6413	36.4287	22.2126	LARGE	SMALL	FALSE	0
	211	124	62.4915	36.7249	25.7666	LARGE	SMALL	FALSE	0
	215	126	63.6762	37.3172	26.359	LARGE	SMALL	FALSE	0
	217	126	64.2685	37.3172	26.9513	LARGE	SMALL	FALSE	0
	257	131	76.1152	38.798	37.3172	LARGE	SMALL	FALSE	0
	184	133	54.4949	39.3904	15.1046	LARGE	SMALL	FALSE	0
	199	134	58.9375	39.6865	19.2509	LARGE	SMALL	FALSE	0
	247	135	73.1535	39.9827	33.1708	LARGE	SMALL	FALSE	0
	205	136	60.7145	40.2789	20.4356	LARGE	SMALL	FALSE	0
	250	138	74.042	40.8712	33.1708	LARGE	SMALL	FALSE	0
	200	140	59.2336	41.4635	17.7701	LARGE	SMALL	FALSE	0
20180924_133642_watershed_circle	206	144	61.0106	42.6482	18.3624	LARGE	SMALL	FALSE	0
20180924_134021_watershed_circle	226	144	66.934	42.6482	24.2858	LARGE	SMALL	FALSE	0
	221	144	65.4532	42.6482	22.8049	LARGE	SMALL	FALSE	0
	226	145	66.934	42.9444	23.9896	LARGE	SMALL	FALSE	0
	196	147	58.049	43.5367	14.5122	LARGE	SMALL	FALSE	0
	197	150	58.3451	44.4252	13.9199	LARGE	MEDIUM	FALSE	0
	261	150	77.2999	44.4252	32.8747	LARGE	MEDIUM	FALSE	0
	214	150	63.38	44.4252	18.9548	LARGE	MEDIUM	FALSE	0
	210	151	62.1953	44.7214	17.4739	LARGE	MEDIUM	FALSE	0
	220	151	65.157	44.7214	20.4356	LARGE	MEDIUM	FALSE	0
	195	154	57.7528	45.6099	12.1429	LARGE	MEDIUM	FALSE	0
20180924_133856_watershed_circle	184	157	54.4949	46.4984	7.99654	LARGE	MEDIUM	FALSE	0
	210	159	62.1953	47.0907	15.1046	LARGE	MEDIUM	FALSE	0
	214	159	63.38	47.0907	16.2892	LARGE	MEDIUM	FALSE	0
20180924_134413_watershed_circle	185	159	54.7911	47.0907	7.70037	LARGE	MEDIUM	FALSE	0
	191	160	56.5681	47.3869	9.18121	LARGE	MEDIUM	FALSE	0
	186	161	55.0873	47.6831	7.4042	LARGE	MEDIUM	FALSE	0
	251	161	74.3382	47.6831	26.6551	LARGE	MEDIUM	FALSE	0
20180924_134536_watershed_circle	249	161	73.7459	47.6831	26.0628	LARGE	MEDIUM	FALSE	0
20180924_141227_watershed_circle	239	161	70.7842	47.6831	23.1011	LARGE	MEDIUM	FALSE	0
20180924_133820_watershed_circle	225	161	66.6378	47.6831	18.9548	LARGE	MEDIUM	FALSE	0
	194	161	57.4566	47.6831	9.77355	LARGE	MEDIUM	FALSE	0
	183	166	54.1988	49.1639	5.03486	LARGE	MEDIUM	FALSE	0
20180924_133959_watershed_circle	195	169	57.7528	50.0524	7.70037	LARGE	MEDIUM	FALSE	0
	183	172	54.1988	50.9409	3.25785	LARGE	MEDIUM	FALSE	0
20180924_133933_watershed_circle	208	174	61.603	51.5333	10.0697	LARGE	MEDIUM	FALSE	0
	183	175	54.1988	51.8294	2.36935	LARGE	MEDIUM	FALSE	0
20180924_134042_watershed_circle	190	176	56.2719	52.1256	4.14635	LARGE	MEDIUM	FALSE	0
20180924_134408_watershed_circle	220	177	65.157	52.4218	12.7352	LARGE	MEDIUM	FALSE	0
20180924_141243_watershed_circle	239	177	70.7842	52.4218	18.3624	LARGE	MEDIUM	FALSE	0
	195	178	57.7528	52.7179	5.03486	LARGE	MEDIUM	FALSE	0
20180924_133709_watershed_circle	185	183	54.7911	54.1988	0.592336	LARGE	LARGE	TRUE	1
	186	183	55.0873	54.1988	0.888504	LARGE	LARGE	TRUE	1
	213	183	63.0838	54.1988	8.88504	LARGE	LARGE	TRUE	1
20180924_134504_watershed_circle	206	184	61.0106	54.4949	6.5157	LARGE	LARGE	TRUE	1
	194	187	57.4566	55.3834	2.07318	LARGE	LARGE	TRUE	1
	184	189	54.4949	55.9758	-1.48084	LARGE	LARGE	TRUE	1
20180924_141407_watershed_circle	197	190	58.3451	56.2719	2.07318	LARGE	LARGE	TRUE	1
20180924_134336_watershed_circle	196	191	58.049	56.5681	1.48084	LARGE	LARGE	TRUE	1
	205	192	60.7145	56.8643	3.85019	LARGE	LARGE	TRUE	1
	253	192	74.9305	56.8643	18.0663	LARGE	LARGE	TRUE	1
20180924_133843_watershed_circle	222	193	65.7493	57.1605	8.58888	LARGE	LARGE	TRUE	1
20180924_133734_watershed_circle	218	194	64.5647	57.4566	7.10804	LARGE	LARGE	TRUE	1
20180924_133946_watershed_circle	212	196	62.7876	58.049	4.73869	LARGE	LARGE	TRUE	1
20180924_134018_watershed_circle	240	196	71.0804	58.049	13.0314	LARGE	LARGE	TRUE	1
	200	198	59.2336	58.6413	0.592336	LARGE	LARGE	TRUE	1
20180924_135610_watershed_circle	197	202	58.3451	59.826	-1.48084	LARGE	LARGE	TRUE	1
	228	207	67.5263	61.3068	6.21953	LARGE	LARGE	TRUE	1
20180924_141304_watershed_circle	219	212	64.8608	62.7876	2.07318	LARGE	LARGE	TRUE	1
20180924_134811_watershed_circle	185	257	54.7911	76.1152	-21.3241	LARGE	LARGE	TRUE	1
20180924_134624_watershed_circle	185	260	54.7911	77.0037	-22.2126	LARGE	LARGE	TRUE	1
	219	276	64.8608	81.7424	-16.8816	LARGE	LARGE	TRUE	1
	195	296	57.7528	87.6658	-29.913	LARGE	LARGE	TRUE	1

## Sheet: Small Class
Image Name	Predicted Diameter (Pixels)	True Diameter (Pixels)	Predicted Diameter (mm)	True Diameter (mm)	Difference	Predicted Size Class	True Size Class	Correctly Predicted	Column1
	116	79	34.3555	23.3973	10.9582	SMALL	SMALL	TRUE	1
	106	84	31.3938	24.8781	6.5157	SMALL	SMALL	TRUE	1
	104	85	30.8015	25.1743	5.62719	SMALL	SMALL	TRUE	1
	118	87	34.9478	25.7666	9.18121	SMALL	SMALL	TRUE	1
	142	91	42.0559	26.9513	15.1046	SMALL	SMALL	TRUE	1
20180924_135013_watershed_circle	102	91	30.2092	26.9513	3.25785	SMALL	SMALL	TRUE	1
	147	92	43.5367	27.2475	16.2892	SMALL	SMALL	TRUE	1
20180924_134131_watershed_circle	109	95	32.2823	28.136	4.14635	SMALL	SMALL	TRUE	1
	110	96	32.5785	28.4321	4.14635	SMALL	SMALL	TRUE	1
	121	98	35.8363	29.0245	6.81187	SMALL	SMALL	TRUE	1
	128	101	37.9095	29.913	7.99654	SMALL	SMALL	TRUE	1
	131	102	38.798	30.2092	8.58888	SMALL	SMALL	TRUE	1
	117	103	34.6517	30.5053	4.14635	SMALL	SMALL	TRUE	1
	127	104	37.6134	30.8015	6.81187	SMALL	SMALL	TRUE	1
	101	105	29.913	31.0977	-1.18467	SMALL	SMALL	TRUE	1
	103	106	30.5053	31.3938	-0.888504	SMALL	SMALL	TRUE	1
	136	108	40.2789	31.9862	8.29271	SMALL	SMALL	TRUE	1
	99	110	29.3206	32.5785	-3.25785	SMALL	SMALL	TRUE	1
	114	110	33.7632	32.5785	1.18467	SMALL	SMALL	TRUE	1
	105	114	31.0977	33.7632	-2.66551	SMALL	SMALL	TRUE	1
	142	114	42.0559	33.7632	8.29271	SMALL	SMALL	TRUE	1
	123	114	36.4287	33.7632	2.66551	SMALL	SMALL	TRUE	1
	142	115	42.0559	34.0593	7.99654	SMALL	SMALL	TRUE	1
	130	115	38.5019	34.0593	4.44252	SMALL	SMALL	TRUE	1
	136	116	40.2789	34.3555	5.92336	SMALL	SMALL	TRUE	1
	122	116	36.1325	34.3555	1.77701	SMALL	SMALL	TRUE	1
	106	116	31.3938	34.3555	-2.96168	SMALL	SMALL	TRUE	1
	146	117	43.2405	34.6517	8.58888	SMALL	SMALL	TRUE	1
	129	117	38.2057	34.6517	3.55402	SMALL	SMALL	TRUE	1
20180924_135812_watershed_circle	121	118	35.8363	34.9478	0.888504	SMALL	SMALL	TRUE	1
20180924_141422_watershed_circle	109	118	32.2823	34.9478	-2.66551	SMALL	SMALL	TRUE	1
	146	118	43.2405	34.9478	8.29271	SMALL	SMALL	TRUE	1
	147	119	43.5367	35.244	8.29271	SMALL	SMALL	TRUE	1
20180924_141341_watershed_circle	114	119	33.7632	35.244	-1.48084	SMALL	SMALL	TRUE	1
	133	120	39.3904	35.5402	3.85019	SMALL	SMALL	TRUE	1
	121	120	35.8363	35.5402	0.296168	SMALL	SMALL	TRUE	1
	110	120	32.5785	35.5402	-2.96168	SMALL	SMALL	TRUE	1
	120	121	35.5402	35.8363	-0.296168	SMALL	SMALL	TRUE	1
	124	121	36.7249	35.8363	0.888504	SMALL	SMALL	TRUE	1
	127	122	37.6134	36.1325	1.48084	SMALL	SMALL	TRUE	1
	111	122	32.8747	36.1325	-3.25785	SMALL	SMALL	TRUE	1
20180924_141444_watershed_circle	105	124	31.0977	36.7249	-5.62719	SMALL	SMALL	TRUE	1
	121	125	35.8363	37.021	-1.18467	SMALL	SMALL	TRUE	1
	132	126	39.0942	37.3172	1.77701	SMALL	SMALL	TRUE	1
20180924_134157_watershed_circle	139	126	41.1674	37.3172	3.85019	SMALL	SMALL	TRUE	1
	125	127	37.021	37.6134	-0.592336	SMALL	SMALL	TRUE	1
	130	128	38.5019	37.9095	0.592336	SMALL	SMALL	TRUE	1
	144	128	42.6482	37.9095	4.73869	SMALL	SMALL	TRUE	1
20180924_135548_watershed_circle	146	130	43.2405	38.5019	4.73869	SMALL	SMALL	TRUE	1
	138	130	40.8712	38.5019	2.36935	SMALL	SMALL	TRUE	1
	140	131	41.4635	38.798	2.66551	SMALL	SMALL	TRUE	1
20180924_133634_watershed_circle	144	133	42.6482	39.3904	3.25785	SMALL	SMALL	TRUE	1
	146	134	43.2405	39.6865	3.55402	SMALL	SMALL	TRUE	1
20180924_134448_watershed_circle	132	134	39.0942	39.6865	-0.592336	SMALL	SMALL	TRUE	1
20180924_134155_watershed_circle	104	134	30.8015	39.6865	-8.88504	SMALL	SMALL	TRUE	1
20180924_133935_watershed_circle	138	135	40.8712	39.9827	0.888504	SMALL	SMALL	TRUE	1
	143	135	42.352	39.9827	2.36935	SMALL	SMALL	TRUE	1
	121	136	35.8363	40.2789	-4.44252	SMALL	SMALL	TRUE	1
	138	137	40.8712	40.575	0.296168	SMALL	SMALL	TRUE	1
20180924_134345_watershed_circle	131	137	38.798	40.575	-1.77701	SMALL	SMALL	TRUE	1
20180924_141413_watershed_circle	143	139	42.352	41.1674	1.18467	SMALL	SMALL	TRUE	1
	143	141	42.352	41.7597	0.592336	SMALL	SMALL	TRUE	1
	126	141	37.3172	41.7597	-4.44252	SMALL	SMALL	TRUE	1
	110	144	32.5785	42.6482	-10.0697	SMALL	SMALL	TRUE	1
	128	144	37.9095	42.6482	-4.73869	SMALL	SMALL	TRUE	1
	145	144	42.9444	42.6482	0.296168	SMALL	SMALL	TRUE	1
20180924_133728_watershed_circle	147	145	43.5367	42.9444	0.592336	SMALL	SMALL	TRUE	1
	139	145	41.1674	42.9444	-1.77701	SMALL	SMALL	TRUE	1
	123	145	36.4287	42.9444	-6.5157	SMALL	SMALL	TRUE	1
	148	146	43.8329	43.2405	0.592336	SMALL	SMALL	TRUE	1
	133	146	39.3904	43.2405	-3.85019	SMALL	SMALL	TRUE	1
	117	146	34.6517	43.2405	-8.58888	SMALL	SMALL	TRUE	1
	140	147	41.4635	43.5367	-2.07318	SMALL	SMALL	TRUE	1
	148	147	43.8329	43.5367	0.296168	SMALL	SMALL	TRUE	1
20180924_134259_watershed_circle	147	147	43.5367	43.5367	0	SMALL	SMALL	TRUE	1
	114	149	33.7632	44.1291	-10.3659	SMALL	MEDIUM	FALSE	0
	108	149	31.9862	44.1291	-12.1429	SMALL	MEDIUM	FALSE	0
20180924_141335_watershed_circle	145	150	42.9444	44.4252	-1.48084	SMALL	MEDIUM	FALSE	0
	144	150	42.6482	44.4252	-1.77701	SMALL	MEDIUM	FALSE	0
20180924_133835_watershed_circle	141	150	41.7597	44.4252	-2.66551	SMALL	MEDIUM	FALSE	0
	141	152	41.7597	45.0176	-3.25785	SMALL	MEDIUM	FALSE	0
	129	153	38.2057	45.3137	-7.10804	SMALL	MEDIUM	FALSE	0
20180924_134813_watershed_circle	101	153	29.913	45.3137	-15.4007	SMALL	MEDIUM	FALSE	0
	113	153	33.467	45.3137	-11.8467	SMALL	MEDIUM	FALSE	0
20180924_134354_watershed_circle	126	155	37.3172	45.9061	-8.58888	SMALL	MEDIUM	FALSE	0
	138	155	40.8712	45.9061	-5.03486	SMALL	MEDIUM	FALSE	0
20180924_133826_watershed_circle	148	156	43.8329	46.2022	-2.36935	SMALL	MEDIUM	FALSE	0
	126	156	37.3172	46.2022	-8.88504	SMALL	MEDIUM	FALSE	0
	101	157	29.913	46.4984	-16.5854	SMALL	MEDIUM	FALSE	0
20180924_134308_watershed_circle	128	161	37.9095	47.6831	-9.77355	SMALL	MEDIUM	FALSE	0
	110	162	32.5785	47.9792	-15.4007	SMALL	MEDIUM	FALSE	0
	123	162	36.4287	47.9792	-11.5506	SMALL	MEDIUM	FALSE	0
	143	163	42.352	48.2754	-5.92336	SMALL	MEDIUM	FALSE	0
20180924_133638_watershed_circle	101	168	29.913	49.7562	-19.8433	SMALL	MEDIUM	FALSE	0
	113	168	33.467	49.7562	-16.2892	SMALL	MEDIUM	FALSE	0
	142	169	42.0559	50.0524	-7.99654	SMALL	MEDIUM	FALSE	0
	108	172	31.9862	50.9409	-18.9548	SMALL	MEDIUM	FALSE	0
	131	175	38.798	51.8294	-13.0314	SMALL	MEDIUM	FALSE	0
20180924_134227_watershed_circle	131	176	38.798	52.1256	-13.3276	SMALL	MEDIUM	FALSE	0
	132	184	39.0942	54.4949	-15.4007	SMALL	LARGE	FALSE	0
20180924_134744_watershed_circle	144	233	42.6482	69.0072	-26.359	SMALL	LARGE	FALSE	0

## Sheet: Medium Class
Image Name	Predicted Diameter (Pixels)	True Diameter (Pixels)	Predicted Diameter (mm)	True Diameter (mm)	Difference	Predicted Size Class	True Size Class	Correctly Predicted	Column1
	155	79	45.9061	23.3973	22.5088	MEDIUM	SMALL	FALSE	0
	165	93	48.8677	27.5436	21.3241	MEDIUM	SMALL	FALSE	0
20180924_134120_watershed_circle	150	96	44.4252	28.4321	15.9931	MEDIUM	SMALL	FALSE	0
	171	98	50.6448	29.0245	21.6203	MEDIUM	SMALL	FALSE	0
	151	98	44.7214	29.0245	15.6969	MEDIUM	SMALL	FALSE	0
	158	100	46.7946	29.6168	17.1778	MEDIUM	SMALL	FALSE	0
	159	107	47.0907	31.69	15.4007	MEDIUM	SMALL	FALSE	0
	171	107	50.6448	31.69	18.9548	MEDIUM	SMALL	FALSE	0
	160	109	47.3869	32.2823	15.1046	MEDIUM	SMALL	FALSE	0
	170	113	50.3486	33.467	16.8816	MEDIUM	SMALL	FALSE	0
20180924_141348_watershed_circle	149	113	44.1291	33.467	10.6621	MEDIUM	SMALL	FALSE	0
20180924_141302_watershed_circle	172	114	50.9409	33.7632	17.1778	MEDIUM	SMALL	FALSE	0
	164	115	48.5716	34.0593	14.5122	MEDIUM	SMALL	FALSE	0
	151	115	44.7214	34.0593	10.6621	MEDIUM	SMALL	FALSE	0
	162	116	47.9792	34.3555	13.6237	MEDIUM	SMALL	FALSE	0
	173	116	51.2371	34.3555	16.8816	MEDIUM	SMALL	FALSE	0
	159	117	47.0907	34.6517	12.4391	MEDIUM	SMALL	FALSE	0
	158	119	46.7946	35.244	11.5506	MEDIUM	SMALL	FALSE	0
20180924_133924_watershed_circle	168	119	49.7562	35.244	14.5122	MEDIUM	SMALL	FALSE	0
	164	122	48.5716	36.1325	12.4391	MEDIUM	SMALL	FALSE	0
	181	123	53.6064	36.4287	17.1778	MEDIUM	SMALL	FALSE	0
20180924_141358_watershed_circle	172	123	50.9409	36.4287	14.5122	MEDIUM	SMALL	FALSE	0
	163	124	48.2754	36.7249	11.5506	MEDIUM	SMALL	FALSE	0
	150	125	44.4252	37.021	7.4042	MEDIUM	SMALL	FALSE	0
	156	126	46.2022	37.3172	8.88504	MEDIUM	SMALL	FALSE	0
	158	126	46.7946	37.3172	9.47738	MEDIUM	SMALL	FALSE	0
20180924_133922_watershed_circle	163	130	48.2754	38.5019	9.77355	MEDIUM	SMALL	FALSE	0
20180924_135632_watershed_circle	159	130	47.0907	38.5019	8.58888	MEDIUM	SMALL	FALSE	0
	150	131	44.4252	38.798	5.62719	MEDIUM	SMALL	FALSE	0
20180924_134800_watershed_circle	156	133	46.2022	39.3904	6.81187	MEDIUM	SMALL	FALSE	0
20180924_141435_watershed_circle	151	134	44.7214	39.6865	5.03486	MEDIUM	SMALL	FALSE	0
20180924_133653_watershed_circle	150	135	44.4252	39.9827	4.44252	MEDIUM	SMALL	FALSE	0
	179	135	53.0141	39.9827	13.0314	MEDIUM	SMALL	FALSE	0
	172	135	50.9409	39.9827	10.9582	MEDIUM	SMALL	FALSE	0
	151	136	44.7214	40.2789	4.44252	MEDIUM	SMALL	FALSE	0
20180924_134053_watershed_circle	173	137	51.2371	40.575	10.6621	MEDIUM	SMALL	FALSE	0
20180924_141309_watershed_circle	181	138	53.6064	40.8712	12.7352	MEDIUM	SMALL	FALSE	0
	180	138	53.3103	40.8712	12.4391	MEDIUM	SMALL	FALSE	0
	162	138	47.9792	40.8712	7.10804	MEDIUM	SMALL	FALSE	0
	150	139	44.4252	41.1674	3.25785	MEDIUM	SMALL	FALSE	0
20180924_133909_watershed_circle	152	140	45.0176	41.4635	3.55402	MEDIUM	SMALL	FALSE	0
	161	145	47.6831	42.9444	4.73869	MEDIUM	SMALL	FALSE	0
	170	145	50.3486	42.9444	7.4042	MEDIUM	SMALL	FALSE	0
20180924_133828_watershed_circle	159	146	47.0907	43.2405	3.85019	MEDIUM	SMALL	FALSE	0
	151	146	44.7214	43.2405	1.48084	MEDIUM	SMALL	FALSE	0
20180924_133824_watershed_circle	151	146	44.7214	43.2405	1.48084	MEDIUM	SMALL	FALSE	0
20180924_134833_watershed_circle	180	147	53.3103	43.5367	9.77355	MEDIUM	SMALL	FALSE	0
	181	147	53.6064	43.5367	10.0697	MEDIUM	SMALL	FALSE	0
	175	148	51.8294	43.8329	7.99654	MEDIUM	SMALL	FALSE	0
	171	149	50.6448	44.1291	6.5157	MEDIUM	MEDIUM	TRUE	1
	151	149	44.7214	44.1291	0.592336	MEDIUM	MEDIUM	TRUE	1
	149	149	44.1291	44.1291	0	MEDIUM	MEDIUM	TRUE	1
	173	150	51.2371	44.4252	6.81187	MEDIUM	MEDIUM	TRUE	1
20180924_134010_watershed_circle	173	150	51.2371	44.4252	6.81187	MEDIUM	MEDIUM	TRUE	1
20180924_134253_watershed_circle	173	151	51.2371	44.7214	6.5157	MEDIUM	MEDIUM	TRUE	1
	156	151	46.2022	44.7214	1.48084	MEDIUM	MEDIUM	TRUE	1
	155	152	45.9061	45.0176	0.888504	MEDIUM	MEDIUM	TRUE	1
	162	154	47.9792	45.6099	2.36935	MEDIUM	MEDIUM	TRUE	1
	159	154	47.0907	45.6099	1.48084	MEDIUM	MEDIUM	TRUE	1
	166	154	49.1639	45.6099	3.55402	MEDIUM	MEDIUM	TRUE	1
	153	155	45.3137	45.9061	-0.592336	MEDIUM	MEDIUM	TRUE	1
	177	157	52.4218	46.4984	5.92336	MEDIUM	MEDIUM	TRUE	1
20180924_134144_watershed_circle	157	157	46.4984	46.4984	0	MEDIUM	MEDIUM	TRUE	1
	168	158	49.7562	46.7946	2.96168	MEDIUM	MEDIUM	TRUE	1
	172	158	50.9409	46.7946	4.14635	MEDIUM	MEDIUM	TRUE	1
20180924_134835_watershed_circle	168	159	49.7562	47.0907	2.66551	MEDIUM	MEDIUM	TRUE	1
	150	159	44.4252	47.0907	-2.66551	MEDIUM	MEDIUM	TRUE	1
	171	159	50.6448	47.0907	3.55402	MEDIUM	MEDIUM	TRUE	1
	179	160	53.0141	47.3869	5.62719	MEDIUM	MEDIUM	TRUE	1
	156	161	46.2022	47.6831	-1.48084	MEDIUM	MEDIUM	TRUE	1
	168	162	49.7562	47.9792	1.77701	MEDIUM	MEDIUM	TRUE	1
	152	163	45.0176	48.2754	-3.25785	MEDIUM	MEDIUM	TRUE	1
20180924_134403_watershed_circle	174	164	51.5333	48.5716	2.96168	MEDIUM	MEDIUM	TRUE	1
20180924_134012_watershed_circle	175	164	51.8294	48.5716	3.25785	MEDIUM	MEDIUM	TRUE	1
20180924_134310_watershed_circle	169	166	50.0524	49.1639	0.888504	MEDIUM	MEDIUM	TRUE	1
20180924_134356_watershed_circle	155	166	45.9061	49.1639	-3.25785	MEDIUM	MEDIUM	TRUE	1
	149	167	44.1291	49.4601	-5.33103	MEDIUM	MEDIUM	TRUE	1
	166	169	49.1639	50.0524	-0.888504	MEDIUM	MEDIUM	TRUE	1
20180924_133649_watershed_circle	182	170	53.9026	50.3486	3.55402	MEDIUM	MEDIUM	TRUE	1
20180924_133724_watershed_circle	180	172	53.3103	50.9409	2.36935	MEDIUM	MEDIUM	TRUE	1
20180924_133848_watershed_circle	158	173	46.7946	51.2371	-4.44252	MEDIUM	MEDIUM	TRUE	1
	172	175	50.9409	51.8294	-0.888504	MEDIUM	MEDIUM	TRUE	1
	182	175	53.9026	51.8294	2.07318	MEDIUM	MEDIUM	TRUE	1
	165	176	48.8677	52.1256	-3.25785	MEDIUM	MEDIUM	TRUE	1
20180924_134349_watershed_circle	152	177	45.0176	52.4218	-7.4042	MEDIUM	MEDIUM	TRUE	1
	182	179	53.9026	53.0141	0.888504	MEDIUM	MEDIUM	TRUE	1
20180924_135354_watershed_circle	174	181	51.5333	53.6064	-2.07318	MEDIUM	MEDIUM	TRUE	1
20180924_134146_watershed_circle	167	183	49.4601	54.1988	-4.73869	MEDIUM	LARGE	FALSE	0
20180924_134125_watershed_circle	182	185	53.9026	54.7911	-0.888504	MEDIUM	LARGE	FALSE	0
	181	187	53.6064	55.3834	-1.77701	MEDIUM	LARGE	FALSE	0
	158	191	46.7946	56.5681	-9.77355	MEDIUM	LARGE	FALSE	0
	175	196	51.8294	58.049	-6.21953	MEDIUM	LARGE	FALSE	0

## Sheet: Large Class
Image Name	Predicted Diameter (Pixels)	True Diameter (Pixels)	Predicted Diameter (mm)	True Diameter (mm)	Difference	Predicted Size Class	True Size Class	Correctly Predicted	Column1
	202	91	59.826	26.9513	32.8747	LARGE	SMALL	FALSE	0
	227	102	67.2302	30.2092	37.021	LARGE	SMALL	FALSE	0
20180924_141339_watershed_circle	195	104	57.7528	30.8015	26.9513	LARGE	SMALL	FALSE	0
	240	111	71.0804	32.8747	38.2057	LARGE	SMALL	FALSE	0
20180924_135400_watershed_circle	191	122	56.5681	36.1325	20.4356	LARGE	SMALL	FALSE	0
	238	122	70.488	36.1325	34.3555	LARGE	SMALL	FALSE	0
20180924_133704_watershed_circle	198	123	58.6413	36.4287	22.2126	LARGE	SMALL	FALSE	0
	211	124	62.4915	36.7249	25.7666	LARGE	SMALL	FALSE	0
	215	126	63.6762	37.3172	26.359	LARGE	SMALL	FALSE	0
	217	126	64.2685	37.3172	26.9513	LARGE	SMALL	FALSE	0
	257	131	76.1152	38.798	37.3172	LARGE	SMALL	FALSE	0
	184	133	54.4949	39.3904	15.1046	LARGE	SMALL	FALSE	0
	199	134	58.9375	39.6865	19.2509	LARGE	SMALL	FALSE	0
	247	135	73.1535	39.9827	33.1708	LARGE	SMALL	FALSE	0
	205	136	60.7145	40.2789	20.4356	LARGE	SMALL	FALSE	0
	250	138	74.042	40.8712	33.1708	LARGE	SMALL	FALSE	0
	200	140	59.2336	41.4635	17.7701	LARGE	SMALL	FALSE	0
20180924_133642_watershed_circle	206	144	61.0106	42.6482	18.3624	LARGE	SMALL	FALSE	0
20180924_134021_watershed_circle	226	144	66.934	42.6482	24.2858	LARGE	SMALL	FALSE	0
	221	144	65.4532	42.6482	22.8049	LARGE	SMALL	FALSE	0
	226	145	66.934	42.9444	23.9896	LARGE	SMALL	FALSE	0
	196	147	58.049	43.5367	14.5122	LARGE	SMALL	FALSE	0
	197	150	58.3451	44.4252	13.9199	LARGE	MEDIUM	FALSE	0
	261	150	77.2999	44.4252	32.8747	LARGE	MEDIUM	FALSE	0
	214	150	63.38	44.4252	18.9548	LARGE	MEDIUM	FALSE	0
	210	151	62.1953	44.7214	17.4739	LARGE	MEDIUM	FALSE	0
	220	151	65.157	44.7214	20.4356	LARGE	MEDIUM	FALSE	0
	195	154	57.7528	45.6099	12.1429	LARGE	MEDIUM	FALSE	0
20180924_133856_watershed_circle	184	157	54.4949	46.4984	7.99654	LARGE	MEDIUM	FALSE	0
	210	159	62.1953	47.0907	15.1046	LARGE	MEDIUM	FALSE	0
	214	159	63.38	47.0907	16.2892	LARGE	MEDIUM	FALSE	0
20180924_134413_watershed_circle	185	159	54.7911	47.0907	7.70037	LARGE	MEDIUM	FALSE	0
	191	160	56.5681	47.3869	9.18121	LARGE	MEDIUM	FALSE	0
	186	161	55.0873	47.6831	7.4042	LARGE	MEDIUM	FALSE	0
	251	161	74.3382	47.6831	26.6551	LARGE	MEDIUM	FALSE	0
20180924_134536_watershed_circle	249	161	73.7459	47.6831	26.0628	LARGE	MEDIUM	FALSE	0
20180924_141227_watershed_circle	239	161	70.7842	47.6831	23.1011	LARGE	MEDIUM	FALSE	0
20180924_133820_watershed_circle	225	161	66.6378	47.6831	18.9548	LARGE	MEDIUM	FALSE	0
	194	161	57.4566	47.6831	9.77355	LARGE	MEDIUM	FALSE	0
	183	166	54.1988	49.1639	5.03486	LARGE	MEDIUM	FALSE	0
20180924_133959_watershed_circle	195	169	57.7528	50.0524	7.70037	LARGE	MEDIUM	FALSE	0
	183	172	54.1988	50.9409	3.25785	LARGE	MEDIUM	FALSE	0
20180924_133933_watershed_circle	208	174	61.603	51.5333	10.0697	LARGE	MEDIUM	FALSE	0
	183	175	54.1988	51.8294	2.36935	LARGE	MEDIUM	FALSE	0
20180924_134042_watershed_circle	190	176	56.2719	52.1256	4.14635	LARGE	MEDIUM	FALSE	0
20180924_134408_watershed_circle	220	177	65.157	52.4218	12.7352	LARGE	MEDIUM	FALSE	0
20180924_141243_watershed_circle	239	177	70.7842	52.4218	18.3624	LARGE	MEDIUM	FALSE	0
	195	178	57.7528	52.7179	5.03486	LARGE	MEDIUM	FALSE	0
20180924_133709_watershed_circle	185	183	54.7911	54.1988	0.592336	LARGE	LARGE	TRUE	1
	186	183	55.0873	54.1988	0.888504	LARGE	LARGE	TRUE	1
	213	183	63.0838	54.1988	8.88504	LARGE	LARGE	TRUE	1
20180924_134504_watershed_circle	206	184	61.0106	54.4949	6.5157	LARGE	LARGE	TRUE	1
	194	187	57.4566	55.3834	2.07318	LARGE	LARGE	TRUE	1
	184	189	54.4949	55.9758	-1.48084	LARGE	LARGE	TRUE	1
20180924_141407_watershed_circle	197	190	58.3451	56.2719	2.07318	LARGE	LARGE	TRUE	1
20180924_134336_watershed_circle	196	191	58.049	56.5681	1.48084	LARGE	LARGE	TRUE	1
	205	192	60.7145	56.8643	3.85019	LARGE	LARGE	TRUE	1
	253	192	74.9305	56.8643	18.0663	LARGE	LARGE	TRUE	1
20180924_133843_watershed_circle	222	193	65.7493	57.1605	8.58888	LARGE	LARGE	TRUE	1
20180924_133734_watershed_circle	218	194	64.5647	57.4566	7.10804	LARGE	LARGE	TRUE	1
20180924_133946_watershed_circle	212	196	62.7876	58.049	4.73869	LARGE	LARGE	TRUE	1
20180924_134018_watershed_circle	240	196	71.0804	58.049	13.0314	LARGE	LARGE	TRUE	1
	200	198	59.2336	58.6413	0.592336	LARGE	LARGE	TRUE	1
20180924_135610_watershed_circle	197	202	58.3451	59.826	-1.48084	LARGE	LARGE	TRUE	1
	228	207	67.5263	61.3068	6.21953	LARGE	LARGE	TRUE	1
20180924_141304_watershed_circle	219	212	64.8608	62.7876	2.07318	LARGE	LARGE	TRUE	1
20180924_134811_watershed_circle	185	257	54.7911	76.1152	-21.3241	LARGE	LARGE	TRUE	1
20180924_134624_watershed_circle	185	260	54.7911	77.0037	-22.2126	LARGE	LARGE	TRUE	1
	219	276	64.8608	81.7424	-16.8816	LARGE	LARGE	TRUE	1
	195	296	57.7528	87.6658	-29.913	LARGE	LARGE	TRUE	1
